# Supplementary material for: Facile Synthesis of Uranium Complexes with a Pendant Borane Lewis Acid and 1,2‐Insertion of CO into a U−N Bond
Source: Angew Chem Int Ed Engl. 2022 Nov 17;61(51):e202212823. doi: 10.1002/anie.202212823 (PMC10099876; doi:10.1002/anie.202212823)
Supplement: Supplementary file 2 — Supporting Information [file ANIE-61-0-s001.cif]

data_1
_audit_creation_date               2021-06-29
_audit_creation_method
;
Olex2 1.3
(compiled 2020.02.04 svn.rd84adfe8 for OlexSys, GUI svn.r6032)
;
_shelx_SHELXL_version_number       '2018/3'
_audit_contact_author_address      ?
_audit_contact_author_email        ?
_audit_contact_author_name         ''
_audit_contact_author_phone        ?
_publ_contact_author_id_orcid      ?
_publ_section_references
;
Dolomanov, O.V., Bourhis, L.J., Gildea, R.J, Howard, J.A.K. & Puschmann, H.
 (2009), J. Appl. Cryst. 42, 339-341.

Sheldrick, G.M. (2015). Acta Cryst. C71, 3-8.
;
_chemical_name_common              ?
_chemical_name_systematic          ?
_chemical_formula_moiety           'C42 H56 B F15 N4 Si3 U, 1.5(C6 H14)'
_chemical_formula_sum              'C51 H77 B F15 N4 Si3 U'
_chemical_formula_weight           1364.27
_chemical_melting_point            ?
loop_
  _atom_type_symbol
  _atom_type_description
  _atom_type_scat_dispersion_real
  _atom_type_scat_dispersion_imag
  _atom_type_scat_source
 'C' 'C' 0.0033 0.0016 'International Tables Vol C Tables 4.2.6.8 and 6.1.1.4'
 'H' 'H' 0.0000 0.0000 'International Tables Vol C Tables 4.2.6.8 and 6.1.1.4'
 'B' 'B' 0.0013 0.0007 'International Tables Vol C Tables 4.2.6.8 and 6.1.1.4'
 'F' 'F' 0.0171 0.0103 'International Tables Vol C Tables 4.2.6.8 and 6.1.1.4'
 'N' 'N' 0.0061 0.0033 'International Tables Vol C Tables 4.2.6.8 and 6.1.1.4'
 'Si' 'Si' 0.0817 0.0704 'International Tables Vol C Tables 4.2.6.8 and 6.1.1.4'
 'U' 'U' -9.6767 9.6646 'International Tables Vol C Tables 4.2.6.8 and 6.1.1.4'

_shelx_space_group_comment
;
The symmetry employed for this shelxl refinement is uniquely defined
by the following loop, which should always be used as a source of
symmetry information in preference to the above space-group names.
They are only intended as comments.
;
_space_group_crystal_system        'triclinic'
_space_group_IT_number             2
_space_group_name_H-M_alt          'P -1'
_space_group_name_Hall             '-P 1'
loop_
  _space_group_symop_operation_xyz
 'x, y, z'
 '-x, -y, -z'

_cell_length_a                     12.912(10)
_cell_length_b                     13.219(11)
_cell_length_c                     19.412(19)
_cell_angle_alpha                  102.48(4)
_cell_angle_beta                   103.82(4)
_cell_angle_gamma                  105.37(4)
_cell_volume                       2961(5)
_cell_formula_units_Z              2
_cell_measurement_reflns_used      9221
_cell_measurement_temperature      100
_cell_measurement_theta_max        27.563
_cell_measurement_theta_min        2.287
_shelx_estimated_absorpt_T_max     0.846
_shelx_estimated_absorpt_T_min     0.802
_exptl_absorpt_coefficient_mu      2.886
_exptl_absorpt_correction_T_max    0.7456
_exptl_absorpt_correction_T_min    0.4111
_exptl_absorpt_correction_type     ?
_exptl_absorpt_process_details     ?
_exptl_absorpt_special_details     ?
_exptl_crystal_colour              green
_exptl_crystal_colour_primary      green
_exptl_crystal_density_diffrn      1.530
_exptl_crystal_density_meas        ?
_exptl_crystal_density_method      ?
_exptl_crystal_description         block
_exptl_crystal_F_000               1370
_exptl_crystal_size_max            0.08
_exptl_crystal_size_mid            0.06
_exptl_crystal_size_min            0.06
_exptl_transmission_factor_max     ?
_exptl_transmission_factor_min     ?
_diffrn_reflns_av_R_equivalents    0.0849
_diffrn_reflns_av_unetI/netI       0.0372
_diffrn_reflns_Laue_measured_fraction_full  0.999
_diffrn_reflns_Laue_measured_fraction_max  0.999
_diffrn_reflns_limit_h_max         15
_diffrn_reflns_limit_h_min         -15
_diffrn_reflns_limit_k_max         15
_diffrn_reflns_limit_k_min         -15
_diffrn_reflns_limit_l_max         23
_diffrn_reflns_limit_l_min         -23
_diffrn_reflns_number              106281
_diffrn_reflns_point_group_measured_fraction_full  0.999
_diffrn_reflns_point_group_measured_fraction_max  0.999
_diffrn_reflns_theta_full          24.999
_diffrn_reflns_theta_max           24.999
_diffrn_reflns_theta_min           2.243
_diffrn_ambient_temperature        100.0
_diffrn_detector_area_resol_mean   ?
_diffrn_measured_fraction_theta_full  0.999
_diffrn_measured_fraction_theta_max  0.999
_diffrn_measurement_device_type    'CCD area detector'
_diffrn_measurement_method         'phi and omega scans'
_diffrn_radiation_type             MoK\a
_diffrn_radiation_wavelength       0.71073
_diffrn_source                     ?
_reflns_Friedel_coverage           0.000
_reflns_Friedel_fraction_full      .
_reflns_Friedel_fraction_max       .
_reflns_number_gt                  9871
_reflns_number_total               10427
_reflns_special_details
;
 Reflections were merged by SHELXL according to the crystal
 class for the calculation of statistics and refinement.
 
 _reflns_Friedel_fraction is defined as the number of unique
 Friedel pairs measured divided by the number that would be
 possible theoretically, ignoring centric projections and
 systematic absences.
;
_reflns_threshold_expression       'I > 2\s(I)'
_computing_cell_refinement         'SAINT V8.38A (Bruker, 2018)'
_computing_data_collection         ?
_computing_data_reduction          'SAINT V8.38A (Bruker, 2018)'
_computing_molecular_graphics      'Olex2 1.3 (Dolomanov et al., 2009)'
_computing_publication_material    'Olex2 1.3 (Dolomanov et al., 2009)'
_computing_structure_refinement    'SHELXL 2018/3 (Sheldrick, 2015)'
_computing_structure_solution      'olex2.solve 1.3 (Bourhis et al., 2015)'
_refine_diff_density_max           1.643
_refine_diff_density_min           -1.586
_refine_diff_density_rms           0.099
_refine_ls_extinction_coef         .
_refine_ls_extinction_method       none
_refine_ls_goodness_of_fit_ref     1.051
_refine_ls_hydrogen_treatment      mixed
_refine_ls_matrix_type             full
_refine_ls_number_parameters       729
_refine_ls_number_reflns           10427
_refine_ls_number_restraints       0
_refine_ls_R_factor_all            0.0294
_refine_ls_R_factor_gt             0.0272
_refine_ls_restrained_S_all        1.051
_refine_ls_shift/su_max            0.001
_refine_ls_shift/su_mean           0.000
_refine_ls_structure_factor_coef   Fsqd
_refine_ls_weighting_details      
 'w=1/[\s^2^(Fo^2^)+(0.0389P)^2^+2.3971P] where P=(Fo^2^+2Fc^2^)/3'
_refine_ls_weighting_scheme        calc
_refine_ls_wR_factor_gt            0.0680
_refine_ls_wR_factor_ref           0.0690
_refine_special_details            ?
_olex2_refinement_description
;
1. Fixed Uiso
 At 1.2 times of:
  All C(H,H) groups, All C(H,H,H,H) groups
 At 1.5 times of:
  All C(H,H,H) groups
2. Others
 Sof(H00C)=Sof(H00D)=Sof(H7BC)=Sof(H7BD)=Sof(H01F)=Sof(H01G)=Sof(C9A)=
 Sof(H9AA)=Sof(H9AB)=Sof(C10A)=Sof(H10C)=Sof(H10D)=Sof(C8A)=Sof(H8AA)=Sof(H8AB)=
 1-FVAR(1)
 Sof(H00A)=Sof(H00B)=Sof(H7AA)=Sof(H7AB)=Sof(H01D)=Sof(H01E)=Sof(C10)=
 Sof(H10A)=Sof(H10B)=Sof(C8)=Sof(H8A)=Sof(H8B)=Sof(C9)=Sof(H9A)=Sof(H9B)=FVAR(1)
3.a Secondary CH2 refined with riding coordinates:
 C00Z(H00A,H00B), C00Z(H00C,H00D), C7(H7AA,H7AB), C7(H7BC,H7BD), C01J(H01D,
 H01E), C01J(H01F,H01G), C46(H46A,H46B), C44(H44A,H44B), C45(H45A,H45B),
 C47(H47A,H47B), C41(H41A,H41B), C40(H40A,H40B), C10(H10A,H10B), C8(H8A,H8B),
 C9(H9A,H9B), C9A(H9AA,H9AB), C10A(H10C,H10D), C8A(H8AA,H8AB)
3.b Idealised Me refined as rotating group:
 C011(H01A,H01B,H01C), C2(H2A,H2B,H2C), C17(H17A,H17B,H17C), C16(H16A,H16B,
 H16C), C3(H3A,H3B,H3C), C11(H11A,H11B,H11C), C12(H12A,H12B,H12C), C15(H15A,
 H15B,H15C), C6(H6A,H6B,H6C), C13(H13A,H13B,H13C), C19(H19A,H19B,H19C),
 C18(H18A,H18B,H18C), C20(H20A,H20B,H20C), C5(H5A,H5B,H5C), C48(H48A,H48B,H48C),
  C43(H43A,H43B,H43C), C42(H42A,H42B,H42C)
;
_atom_sites_solution_hydrogens     mixed
_atom_sites_solution_primary       ?
_atom_sites_solution_secondary     ?
loop_
  _atom_site_label
  _atom_site_type_symbol
  _atom_site_fract_x
  _atom_site_fract_y
  _atom_site_fract_z
  _atom_site_U_iso_or_equiv
  _atom_site_adp_type
  _atom_site_occupancy
  _atom_site_site_symmetry_order
  _atom_site_calc_flag
  _atom_site_refinement_flags_posn
  _atom_site_refinement_flags_adp
  _atom_site_refinement_flags_occupancy
  _atom_site_disorder_assembly
  _atom_site_disorder_group
 U1 U 0.35094(2) 0.56336(2) 0.77247(2) 0.01463(5) Uani 1 1 d . . . . .
 Si1 Si 0.60143(7) 0.70356(7) 0.91214(4) 0.01692(17) Uani 1 1 d . . . . .
 Si2 Si 0.27191(7) 0.76142(7) 0.71154(5) 0.01900(18) Uani 1 1 d . . . . .
 Si3 Si 0.16448(7) 0.31990(7) 0.65036(5) 0.02093(18) Uani 1 1 d . . . . .
 F1 F 0.47673(14) 0.44945(14) 0.83915(10) 0.0197(4) Uani 1 1 d . . . . .
 F11 F 0.48638(14) 0.46905(16) 0.68886(10) 0.0232(4) Uani 1 1 d . . . . .
 F2 F 0.40557(16) 0.24814(16) 0.85058(11) 0.0275(4) Uani 1 1 d . . . . .
 F6 F 0.82939(15) 0.52223(16) 0.95592(10) 0.0255(4) Uani 1 1 d . . . . .
 F10 F 0.86287(15) 0.74250(15) 0.79210(10) 0.0248(4) Uani 1 1 d . . . . .
 F15 F 0.88247(15) 0.54418(17) 0.73386(11) 0.0301(4) Uani 1 1 d . . . . .
 F5 F 0.81409(16) 0.39425(16) 0.80982(12) 0.0302(4) Uani 1 1 d . . . . .
 F12 F 0.45514(16) 0.40536(19) 0.54417(10) 0.0339(5) Uani 1 1 d . . . . .
 F9 F 1.07057(16) 0.86235(16) 0.88084(12) 0.0310(5) Uani 1 1 d . . . . .
 F8 F 1.16288(16) 0.81340(17) 1.00640(11) 0.0341(5) Uani 1 1 d . . . . .
 F14 F 0.84742(17) 0.4812(2) 0.58964(12) 0.0406(5) Uani 1 1 d . . . . .
 F7 F 1.03686(17) 0.64128(17) 1.04141(11) 0.0330(5) Uani 1 1 d . . . . .
 F3 F 0.53761(19) 0.11813(17) 0.84687(14) 0.0407(5) Uani 1 1 d . . . . .
 F13 F 0.63326(18) 0.4085(2) 0.49092(11) 0.0396(5) Uani 1 1 d . . . . .
 F4 F 0.74197(18) 0.19415(18) 0.82560(14) 0.0407(5) Uani 1 1 d . . . . .
 N4 N 0.2334(2) 0.3932(2) 0.74375(14) 0.0197(5) Uani 1 1 d . . . . .
 N2 N 0.4526(2) 0.6615(2) 0.88766(14) 0.0192(5) Uani 1 1 d . . . . .
 N1 N 0.2258(2) 0.5517(2) 0.85517(14) 0.0194(5) Uani 1 1 d . . . . .
 N3 N 0.2309(2) 0.6516(2) 0.74595(16) 0.0223(6) Uani 1 1 d . . . . .
 C1 C 0.6339(2) 0.6478(3) 0.82452(17) 0.0155(6) Uani 1 1 d . . . . .
 C28 C 0.8327(2) 0.6234(3) 0.86664(17) 0.0185(6) Uani 1 1 d . . . . .
 C35 C 0.5822(3) 0.4782(3) 0.66753(18) 0.0208(7) Uani 1 1 d . . . . .
 C22 C 0.6510(3) 0.4349(3) 0.82491(17) 0.0186(6) Uani 1 1 d . . . . .
 C24 C 0.5082(3) 0.2853(3) 0.84196(18) 0.0226(7) Uani 1 1 d . . . . .
 C34 C 0.6886(3) 0.5185(3) 0.72148(17) 0.0188(6) Uani 1 1 d . . . . .
 C39 C 0.7744(3) 0.5144(3) 0.69015(18) 0.0244(7) Uani 1 1 d . . . . .
 C36 C 0.5613(3) 0.4421(3) 0.59177(18) 0.0250(7) Uani 1 1 d . . . . .
 C38 C 0.7584(3) 0.4800(3) 0.6149(2) 0.0285(8) Uani 1 1 d . . . . .
 C27 C 0.7118(3) 0.3618(3) 0.82104(19) 0.0234(7) Uani 1 1 d . . . . .
 C23 C 0.5478(3) 0.3894(3) 0.83470(16) 0.0186(6) Uani 1 1 d . . . . .
 C00Z C 0.1891(3) 0.3548(3) 0.80033(19) 0.0274(7) Uani 1 1 d . . . . .
 H00A H 0.219500 0.296895 0.811681 0.033 Uiso 0.630(9) 1 calc R U P A 1
 H00B H 0.105713 0.321781 0.779787 0.033 Uiso 0.630(9) 1 calc R U P A 1
 H00C H 0.127855 0.282877 0.776835 0.033 Uiso 0.370(9) 1 calc R U P A 2
 H00D H 0.250127 0.346277 0.838197 0.033 Uiso 0.370(9) 1 calc R U P A 2
 C33 C 0.8846(3) 0.6048(3) 0.93255(18) 0.0212(7) Uani 1 1 d . . . . .
 C011 C 0.4046(3) 0.7482(3) 0.69071(19) 0.0263(7) Uani 1 1 d . . . . .
 H01A H 0.459856 0.751132 0.736199 0.039 Uiso 1 1 calc R U . . .
 H01B H 0.436876 0.808766 0.672271 0.039 Uiso 1 1 calc R U . . .
 H01C H 0.385655 0.677992 0.652883 0.039 Uiso 1 1 calc R U . . .
 C29 C 0.9014(3) 0.7131(3) 0.85363(17) 0.0208(7) Uani 1 1 d . . . . .
 C2 C 0.6565(3) 0.6474(3) 0.98890(18) 0.0263(7) Uani 1 1 d . . . . .
 H2A H 0.622899 0.664252 1.028321 0.040 Uiso 1 1 calc R U . . .
 H2B H 0.739049 0.681100 1.009201 0.040 Uiso 1 1 calc R U . . .
 H2C H 0.636448 0.567556 0.969227 0.040 Uiso 1 1 calc R U . . .
 C14 C 0.1635(3) 0.7562(3) 0.62361(19) 0.0266(7) Uani 1 1 d . . . . .
 C37 C 0.6512(3) 0.4435(3) 0.56466(19) 0.0287(8) Uani 1 1 d . . . . .
 C25 C 0.5740(3) 0.2194(3) 0.8395(2) 0.0274(7) Uani 1 1 d . . . . .
 C17 C 0.2183(3) 0.4134(3) 0.59692(19) 0.0252(7) Uani 1 1 d . . . . .
 H17A H 0.213181 0.486031 0.616921 0.038 Uiso 1 1 calc R U . . .
 H17B H 0.172361 0.382565 0.544405 0.038 Uiso 1 1 calc R U . . .
 H17C H 0.297319 0.420513 0.601573 0.038 Uiso 1 1 calc R U . . .
 C4 C 0.6705(3) 0.8600(3) 0.94638(18) 0.0238(7) Uani 1 1 d . . . . .
 B1 B 0.7003(3) 0.5563(3) 0.81190(19) 0.0178(7) Uani 1 1 d . . . . .
 C16 C 0.0074(3) 0.2896(4) 0.6288(2) 0.0389(9) Uani 1 1 d . . . . .
 H16A H -0.020469 0.245966 0.659516 0.058 Uiso 1 1 calc R U . . .
 H16B H -0.030615 0.248315 0.576126 0.058 Uiso 1 1 calc R U . . .
 H16C H -0.008514 0.358847 0.639411 0.058 Uiso 1 1 calc R U . . .
 C21 C 0.1942(3) 0.1868(3) 0.6200(2) 0.0295(8) Uani 1 1 d . . . . .
 C3 C 0.7989(3) 0.8906(3) 0.9589(2) 0.0319(8) Uani 1 1 d . . . . .
 H3A H 0.831500 0.855744 0.994227 0.048 Uiso 1 1 calc R U . . .
 H3B H 0.834706 0.970606 0.978997 0.048 Uiso 1 1 calc R U . . .
 H3C H 0.812079 0.864929 0.911556 0.048 Uiso 1 1 calc R U . . .
 C26 C 0.6769(3) 0.2584(3) 0.8291(2) 0.0295(8) Uani 1 1 d . . . . .
 C31 C 1.0566(3) 0.7537(3) 0.96235(19) 0.0254(7) Uani 1 1 d . . . . .
 C30 C 1.0099(3) 0.7778(3) 0.89885(19) 0.0236(7) Uani 1 1 d . . . . .
 C11 C 0.3057(3) 0.8956(3) 0.7833(2) 0.0324(8) Uani 1 1 d . . . . .
 H11A H 0.240430 0.895402 0.800776 0.049 Uiso 1 1 calc R U . . .
 H11B H 0.323079 0.955790 0.761422 0.049 Uiso 1 1 calc R U . . .
 H11C H 0.371232 0.905918 0.825299 0.049 Uiso 1 1 calc R U . . .
 C7 C 0.4043(3) 0.6753(4) 0.9494(2) 0.0415(10) Uani 1 1 d . . . . .
 H7AA H 0.425895 0.629287 0.980489 0.050 Uiso 0.630(9) 1 calc R U P A 1
 H7AB H 0.438022 0.752896 0.980739 0.050 Uiso 0.630(9) 1 calc R U P A 1
 H7BC H 0.458249 0.674113 0.994769 0.050 Uiso 0.370(9) 1 calc R U P A 2
 H7BD H 0.392831 0.747470 0.959552 0.050 Uiso 0.370(9) 1 calc R U P A 2
 C32 C 0.9931(3) 0.6669(3) 0.97951(18) 0.0248(7) Uani 1 1 d . . . . .
 C01J C 0.1315(3) 0.6384(4) 0.7717(3) 0.0429(11) Uani 1 1 d . . . . .
 H01D H 0.063066 0.616069 0.728086 0.051 Uiso 0.630(9) 1 calc R U P A 1
 H01E H 0.138313 0.710368 0.804164 0.051 Uiso 0.630(9) 1 calc R U P A 1
 H01F H 0.109032 0.704816 0.774184 0.051 Uiso 0.370(9) 1 calc R U P A 2
 H01G H 0.067497 0.574646 0.735830 0.051 Uiso 0.370(9) 1 calc R U P A 2
 C12 C 0.0673(3) 0.7926(3) 0.6422(2) 0.0368(9) Uani 1 1 d . . . . .
 H12A H 0.025017 0.739886 0.662570 0.055 Uiso 1 1 calc R U . . .
 H12B H 0.016238 0.795639 0.596925 0.055 Uiso 1 1 calc R U . . .
 H12C H 0.099154 0.865583 0.678959 0.055 Uiso 1 1 calc R U . . .
 C15 C 0.1119(4) 0.6400(3) 0.5686(2) 0.0405(10) Uani 1 1 d . . . . .
 H15A H 0.171092 0.618536 0.552132 0.061 Uiso 1 1 calc R U . . .
 H15B H 0.053124 0.638930 0.525587 0.061 Uiso 1 1 calc R U . . .
 H15C H 0.078401 0.588261 0.593051 0.061 Uiso 1 1 calc R U . . .
 C6 C 0.6236(3) 0.9116(3) 0.8879(3) 0.0466(11) Uani 1 1 d . . . . .
 H6A H 0.641456 0.884924 0.842513 0.070 Uiso 1 1 calc R U . . .
 H6B H 0.658030 0.991800 0.907143 0.070 Uiso 1 1 calc R U . . .
 H6C H 0.541352 0.891149 0.876718 0.070 Uiso 1 1 calc R U . . .
 C13 C 0.2241(4) 0.8355(3) 0.5867(2) 0.0387(9) Uani 1 1 d . . . . .
 H13A H 0.263740 0.908332 0.623160 0.058 Uiso 1 1 calc R U . . .
 H13B H 0.168254 0.841100 0.544831 0.058 Uiso 1 1 calc R U . . .
 H13C H 0.278894 0.807521 0.568664 0.058 Uiso 1 1 calc R U . . .
 C19 C 0.3213(3) 0.2073(3) 0.6404(2) 0.0398(9) Uani 1 1 d . . . . .
 H19A H 0.353834 0.253110 0.612220 0.060 Uiso 1 1 calc R U . . .
 H19B H 0.334641 0.136892 0.628289 0.060 Uiso 1 1 calc R U . . .
 H19C H 0.357036 0.245022 0.693733 0.060 Uiso 1 1 calc R U . . .
 C18 C 0.1408(4) 0.1354(4) 0.5354(2) 0.0483(11) Uani 1 1 d . . . . .
 H18A H 0.058921 0.120363 0.521790 0.072 Uiso 1 1 calc R U . . .
 H18B H 0.156027 0.066599 0.519991 0.072 Uiso 1 1 calc R U . . .
 H18C H 0.173562 0.186605 0.510346 0.072 Uiso 1 1 calc R U . . .
 C20 C 0.1424(5) 0.1047(4) 0.6581(3) 0.0650(16) Uani 1 1 d . . . . .
 H20A H 0.179260 0.134258 0.711987 0.098 Uiso 1 1 calc R U . . .
 H20B H 0.153841 0.034628 0.639754 0.098 Uiso 1 1 calc R U . . .
 H20C H 0.061222 0.092829 0.646780 0.098 Uiso 1 1 calc R U . . .
 C46 C 0.8333(4) 0.9798(4) 0.7399(2) 0.0437(10) Uani 1 1 d . . . . .
 H46A H 0.772336 1.001829 0.754684 0.052 Uiso 1 1 calc R U . . .
 H46B H 0.839250 0.916273 0.757865 0.052 Uiso 1 1 calc R U . . .
 C5 C 0.6527(4) 0.9102(4) 1.0198(3) 0.0568(14) Uani 1 1 d . . . . .
 H5A H 0.572009 0.898495 1.011597 0.085 Uiso 1 1 calc R U . . .
 H5B H 0.695084 0.989228 1.038005 0.085 Uiso 1 1 calc R U . . .
 H5C H 0.679761 0.874987 1.056591 0.085 Uiso 1 1 calc R U . . .
 C44 C 0.6825(4) 0.8535(4) 0.6159(3) 0.0568(12) Uani 1 1 d . . . . .
 H44A H 0.624425 0.880984 0.630671 0.068 Uiso 1 1 calc R U . . .
 H44B H 0.665669 0.840337 0.561554 0.068 Uiso 1 1 calc R U . . .
 C48 C 0.9784(4) 1.1092(4) 0.8602(2) 0.0536(12) Uani 1 1 d . . . . .
 H48A H 0.921406 1.134865 0.876805 0.080 Uiso 1 1 calc R U . . .
 H48B H 1.051214 1.169106 0.879576 0.080 Uiso 1 1 calc R U . . .
 H48C H 0.986239 1.047243 0.878563 0.080 Uiso 1 1 calc R U . . .
 C45 C 0.7996(4) 0.9433(4) 0.6556(3) 0.0581(13) Uani 1 1 d . . . . .
 H45A H 0.857581 0.915452 0.640849 0.070 Uiso 1 1 calc R U . . .
 H45B H 0.800147 1.008264 0.637993 0.070 Uiso 1 1 calc R U . . .
 C43 C 0.6736(5) 0.7479(5) 0.6321(3) 0.0732(17) Uani 1 1 d . . . . .
 H43A H 0.598997 0.693804 0.602614 0.110 Uiso 1 1 calc R U . . .
 H43B H 0.683137 0.758569 0.685117 0.110 Uiso 1 1 calc R U . . .
 H43C H 0.732572 0.721188 0.619434 0.110 Uiso 1 1 calc R U . . .
 C47 C 0.9426(5) 1.0732(5) 0.7777(3) 0.0657(15) Uani 1 1 d . . . . .
 H47A H 1.003041 1.051394 0.761930 0.079 Uiso 1 1 calc R U . . .
 H47B H 0.935944 1.136806 0.760130 0.079 Uiso 1 1 calc R U . . .
 C41 C 0.6205(7) 0.1334(5) 0.5642(4) 0.092(2) Uani 1 1 d . . . . .
 H41A H 0.682442 0.107718 0.554314 0.111 Uiso 1 1 calc R U . . .
 H41B H 0.608828 0.182883 0.533607 0.111 Uiso 1 1 calc R U . . .
 C40 C 0.5152(6) 0.0360(5) 0.5382(3) 0.0781(18) Uani 1 1 d . . . . .
 H40A H 0.523278 -0.009005 0.572540 0.094 Uiso 1 1 calc R U . . .
 H40B H 0.451475 0.062531 0.542281 0.094 Uiso 1 1 calc R U . . .
 C42 C 0.6578(8) 0.1973(6) 0.6418(4) 0.117(3) Uani 1 1 d . . . . .
 H42A H 0.597180 0.222670 0.652976 0.176 Uiso 1 1 calc R U . . .
 H42B H 0.725022 0.260847 0.651807 0.176 Uiso 1 1 calc R U . . .
 H42C H 0.676248 0.151410 0.673132 0.176 Uiso 1 1 calc R U . . .
 C10 C 0.2199(5) 0.4459(4) 0.8713(3) 0.0236(15) Uani 0.630(9) 1 d . . P A 1
 H10A H 0.162450 0.427919 0.896629 0.028 Uiso 0.630(9) 1 calc R U P A 1
 H10B H 0.293984 0.452781 0.904881 0.028 Uiso 0.630(9) 1 calc R U P A 1
 C8 C 0.2821(5) 0.6459(6) 0.9253(3) 0.0265(15) Uani 0.630(9) 1 d . . P A 1
 H8A H 0.261900 0.710534 0.917265 0.032 Uiso 0.630(9) 1 calc R U P A 1
 H8B H 0.253307 0.625968 0.965180 0.032 Uiso 0.630(9) 1 calc R U P A 1
 C9 C 0.1160(5) 0.5538(7) 0.8143(4) 0.0256(15) Uani 0.630(9) 1 d . . P A 1
 H9A H 0.074858 0.572543 0.849444 0.031 Uiso 0.630(9) 1 calc R U P A 1
 H9B H 0.070374 0.480071 0.779000 0.031 Uiso 0.630(9) 1 calc R U P A 1
 C9A C 0.1543(9) 0.6229(10) 0.8389(6) 0.022(2) Uani 0.370(9) 1 d . . P A 2
 H9AA H 0.081202 0.590685 0.846794 0.026 Uiso 0.370(9) 1 calc R U P A 2
 H9AB H 0.192523 0.696119 0.876377 0.026 Uiso 0.370(9) 1 calc R U P A 2
 C10A C 0.1463(8) 0.4360(7) 0.8344(5) 0.019(2) Uani 0.370(9) 1 d . . P A 2
 H10C H 0.131917 0.420857 0.879616 0.023 Uiso 0.370(9) 1 calc R U P A 2
 H10D H 0.073246 0.429202 0.799546 0.023 Uiso 0.370(9) 1 calc R U P A 2
 C8A C 0.2988(8) 0.5900(10) 0.9320(5) 0.022(2) Uani 0.370(9) 1 d . . P A 2
 H8AA H 0.256407 0.616439 0.964039 0.026 Uiso 0.370(9) 1 calc R U P A 2
 H8AB H 0.314846 0.526263 0.945272 0.026 Uiso 0.370(9) 1 calc R U P A 2
 H1A H 0.570(3) 0.627(3) 0.7848(18) 0.012(8) Uiso 1 1 d . . . . .
 H1B H 0.676(3) 0.712(3) 0.816(2) 0.027(10) Uiso 1 1 d . . . . .

loop_
  _atom_site_aniso_label
  _atom_site_aniso_U_11
  _atom_site_aniso_U_22
  _atom_site_aniso_U_33
  _atom_site_aniso_U_23
  _atom_site_aniso_U_13
  _atom_site_aniso_U_12
 U1 0.01265(7) 0.01409(7) 0.01716(7) 0.00554(5) 0.00498(4) 0.00352(5)
 Si1 0.0155(4) 0.0167(4) 0.0172(4) 0.0037(3) 0.0048(3) 0.0047(3)
 Si2 0.0167(4) 0.0161(4) 0.0248(4) 0.0085(4) 0.0062(3) 0.0048(3)
 Si3 0.0173(4) 0.0197(5) 0.0219(4) 0.0051(4) 0.0045(3) 0.0025(3)
 F1 0.0172(9) 0.0190(9) 0.0282(9) 0.0107(8) 0.0109(7) 0.0080(7)
 F11 0.0137(8) 0.0296(11) 0.0212(9) 0.0025(8) 0.0067(7) 0.0022(7)
 F2 0.0249(10) 0.0230(10) 0.0395(11) 0.0157(9) 0.0162(8) 0.0052(8)
 F6 0.0234(10) 0.0269(11) 0.0273(10) 0.0131(8) 0.0060(8) 0.0078(8)
 F10 0.0207(9) 0.0236(10) 0.0299(10) 0.0110(8) 0.0080(8) 0.0045(8)
 F15 0.0141(9) 0.0408(12) 0.0330(11) 0.0052(9) 0.0092(8) 0.0084(8)
 F5 0.0193(9) 0.0262(11) 0.0470(12) 0.0093(9) 0.0136(9) 0.0090(8)
 F12 0.0207(10) 0.0498(14) 0.0216(10) 0.0015(9) 0.0043(8) 0.0062(9)
 F9 0.0212(10) 0.0221(11) 0.0426(12) 0.0037(9) 0.0123(9) -0.0012(8)
 F8 0.0163(9) 0.0313(12) 0.0371(11) -0.0058(9) -0.0021(8) 0.0024(8)
 F14 0.0277(11) 0.0579(15) 0.0386(12) 0.0069(11) 0.0236(9) 0.0127(10)
 F7 0.0288(11) 0.0354(12) 0.0269(10) 0.0058(9) -0.0042(8) 0.0125(9)
 F3 0.0407(12) 0.0202(11) 0.0670(15) 0.0222(11) 0.0176(11) 0.0114(9)
 F13 0.0358(12) 0.0569(15) 0.0213(10) 0.0006(10) 0.0144(9) 0.0118(11)
 F4 0.0339(12) 0.0276(12) 0.0677(15) 0.0147(11) 0.0161(11) 0.0208(9)
 N4 0.0181(13) 0.0165(14) 0.0226(13) 0.0072(11) 0.0047(10) 0.0033(10)
 N2 0.0176(13) 0.0199(14) 0.0202(13) 0.0037(11) 0.0076(10) 0.0067(11)
 N1 0.0198(13) 0.0187(14) 0.0233(13) 0.0091(11) 0.0108(11) 0.0062(11)
 N3 0.0143(13) 0.0230(15) 0.0351(15) 0.0169(12) 0.0091(11) 0.0072(11)
 C1 0.0110(14) 0.0132(15) 0.0200(15) 0.0060(12) 0.0036(12) 0.0010(12)
 C28 0.0138(14) 0.0180(16) 0.0231(16) 0.0030(13) 0.0068(12) 0.0058(12)
 C35 0.0182(15) 0.0222(17) 0.0252(16) 0.0062(13) 0.0131(13) 0.0071(13)
 C22 0.0164(15) 0.0179(16) 0.0199(15) 0.0050(12) 0.0044(12) 0.0049(12)
 C24 0.0192(16) 0.0220(17) 0.0257(16) 0.0092(14) 0.0068(13) 0.0038(13)
 C34 0.0171(15) 0.0170(16) 0.0227(16) 0.0047(13) 0.0087(12) 0.0052(12)
 C39 0.0152(15) 0.0273(18) 0.0281(17) 0.0067(14) 0.0063(13) 0.0047(13)
 C36 0.0188(16) 0.0286(19) 0.0223(16) 0.0028(14) 0.0044(13) 0.0052(14)
 C38 0.0230(17) 0.033(2) 0.0311(18) 0.0043(15) 0.0173(15) 0.0080(15)
 C27 0.0173(15) 0.0206(17) 0.0296(17) 0.0051(14) 0.0060(13) 0.0052(13)
 C23 0.0200(15) 0.0202(17) 0.0175(15) 0.0069(13) 0.0048(12) 0.0095(13)
 C00Z 0.0356(19) 0.0210(18) 0.0283(17) 0.0131(14) 0.0128(15) 0.0066(15)
 C33 0.0195(16) 0.0191(17) 0.0256(16) 0.0059(13) 0.0081(13) 0.0072(13)
 C011 0.0230(17) 0.0301(19) 0.0289(17) 0.0136(15) 0.0112(14) 0.0073(14)
 C29 0.0171(15) 0.0223(17) 0.0243(16) 0.0055(13) 0.0072(13) 0.0091(13)
 C2 0.0282(18) 0.032(2) 0.0190(16) 0.0079(14) 0.0061(13) 0.0118(15)
 C14 0.0266(17) 0.0213(18) 0.0297(18) 0.0104(14) 0.0020(14) 0.0083(14)
 C37 0.0307(19) 0.035(2) 0.0215(17) 0.0046(15) 0.0129(14) 0.0107(16)
 C25 0.0292(18) 0.0159(17) 0.0354(19) 0.0110(14) 0.0059(15) 0.0060(14)
 C17 0.0274(17) 0.0270(19) 0.0276(17) 0.0121(14) 0.0120(14) 0.0132(14)
 C4 0.0218(16) 0.0191(17) 0.0257(17) 0.0013(14) 0.0053(13) 0.0058(13)
 B1 0.0110(16) 0.0198(18) 0.0214(17) 0.0052(14) 0.0052(13) 0.0038(13)
 C16 0.0222(18) 0.048(3) 0.033(2) 0.0029(18) 0.0042(15) 0.0014(17)
 C21 0.037(2) 0.0156(17) 0.0318(19) 0.0032(14) 0.0124(15) 0.0034(14)
 C3 0.0211(17) 0.0215(18) 0.043(2) 0.0053(16) 0.0034(15) 0.0012(14)
 C26 0.0284(18) 0.0223(18) 0.040(2) 0.0081(15) 0.0084(15) 0.0142(15)
 C31 0.0124(15) 0.0244(18) 0.0289(17) -0.0052(14) 0.0004(13) 0.0054(13)
 C30 0.0168(15) 0.0170(17) 0.0354(18) 0.0026(14) 0.0130(14) 0.0032(13)
 C11 0.0332(19) 0.0225(19) 0.036(2) 0.0040(15) 0.0047(16) 0.0105(15)
 C7 0.0262(19) 0.049(3) 0.032(2) -0.0108(18) 0.0160(16) -0.0022(17)
 C32 0.0203(16) 0.0303(19) 0.0218(16) 0.0023(14) 0.0028(13) 0.0130(14)
 C01J 0.0205(18) 0.057(3) 0.076(3) 0.050(2) 0.0264(19) 0.0192(18)
 C12 0.0285(19) 0.033(2) 0.050(2) 0.0166(18) 0.0036(17) 0.0151(16)
 C15 0.043(2) 0.031(2) 0.034(2) 0.0056(17) -0.0092(17) 0.0137(18)
 C6 0.035(2) 0.022(2) 0.066(3) 0.0137(19) -0.0114(19) 0.0059(16)
 C13 0.046(2) 0.040(2) 0.037(2) 0.0246(18) 0.0095(17) 0.0182(19)
 C19 0.045(2) 0.027(2) 0.045(2) 0.0031(17) 0.0088(18) 0.0190(18)
 C18 0.045(2) 0.040(3) 0.040(2) -0.0126(19) 0.0045(19) 0.010(2)
 C20 0.112(4) 0.020(2) 0.081(4) 0.019(2) 0.065(3) 0.019(2)
 C46 0.051(3) 0.035(2) 0.046(2) 0.0123(19) 0.020(2) 0.0120(19)
 C5 0.069(3) 0.026(2) 0.059(3) -0.014(2) 0.042(3) -0.008(2)
 C44 0.061(3) 0.058(3) 0.047(3) 0.015(2) 0.014(2) 0.015(2)
 C48 0.058(3) 0.049(3) 0.047(3) 0.007(2) 0.009(2) 0.021(2)
 C45 0.059(3) 0.061(3) 0.046(3) 0.016(2) 0.019(2) 0.004(2)
 C43 0.088(4) 0.052(3) 0.055(3) 0.012(3) -0.007(3) 0.013(3)
 C47 0.064(3) 0.067(4) 0.048(3) 0.011(3) 0.023(2) -0.006(3)
 C41 0.133(6) 0.063(4) 0.069(4) 0.013(3) 0.028(4) 0.022(4)
 C40 0.104(5) 0.068(4) 0.065(3) 0.020(3) 0.018(3) 0.040(4)
 C42 0.182(9) 0.065(5) 0.076(5) 0.009(4) 0.003(5) 0.039(5)
 C10 0.026(3) 0.023(3) 0.025(3) 0.012(2) 0.013(3) 0.005(2)
 C8 0.026(3) 0.026(4) 0.026(3) 0.001(3) 0.015(2) 0.004(3)
 C9 0.018(3) 0.030(4) 0.034(3) 0.013(3) 0.012(2) 0.009(3)
 C9A 0.018(5) 0.019(6) 0.042(6) 0.015(5) 0.018(4) 0.014(5)
 C10A 0.022(5) 0.018(5) 0.023(5) 0.014(4) 0.010(4) 0.008(4)
 C8A 0.030(5) 0.025(6) 0.016(4) 0.006(4) 0.017(4) 0.008(4)

_geom_special_details
;
 All esds (except the esd in the dihedral angle between two l.s. planes)
 are estimated using the full covariance matrix.  The cell esds are taken
 into account individually in the estimation of esds in distances, angles
 and torsion angles; correlations between esds in cell parameters are only
 used when they are defined by crystal symmetry.  An approximate (isotropic)
 treatment of cell esds is used for estimating esds involving l.s. planes.
;
loop_
  _geom_bond_atom_site_label_1
  _geom_bond_atom_site_label_2
  _geom_bond_distance
  _geom_bond_site_symmetry_2
  _geom_bond_publ_flag
 U1 Si1 3.421(3) . ?
 U1 Si2 3.387(2) . ?
 U1 Si3 3.412(3) . ?
 U1 F1 2.778(2) . ?
 U1 N4 2.217(3) . ?
 U1 N2 2.201(3) . ?
 U1 N1 2.535(3) . ?
 U1 N3 2.206(3) . ?
 Si1 N2 1.764(3) . ?
 Si1 C1 1.890(4) . ?
 Si1 C2 1.879(4) . ?
 Si1 C4 1.912(4) . ?
 Si2 N3 1.736(3) . ?
 Si2 C011 1.894(4) . ?
 Si2 C14 1.906(4) . ?
 Si2 C11 1.874(4) . ?
 Si3 N4 1.741(3) . ?
 Si3 C17 1.879(4) . ?
 Si3 C16 1.882(4) . ?
 Si3 C21 1.900(4) . ?
 F1 C23 1.369(4) . ?
 F11 C35 1.380(4) . ?
 F2 C24 1.350(4) . ?
 F6 C33 1.364(4) . ?
 F10 C29 1.358(4) . ?
 F15 C39 1.349(4) . ?
 F5 C27 1.362(4) . ?
 F12 C36 1.348(4) . ?
 F9 C30 1.349(4) . ?
 F8 C31 1.345(4) . ?
 F14 C38 1.350(4) . ?
 F7 C32 1.354(4) . ?
 F3 C25 1.346(4) . ?
 F13 C37 1.347(4) . ?
 F4 C26 1.346(4) . ?
 N4 C00Z 1.476(4) . ?
 N2 C7 1.476(4) . ?
 N1 C10 1.485(6) . ?
 N1 C8 1.499(7) . ?
 N1 C9 1.459(6) . ?
 N1 C9A 1.512(9) . ?
 N1 C10A 1.503(9) . ?
 N1 C8A 1.455(10) . ?
 N3 C01J 1.466(4) . ?
 C1 B1 1.667(5) . ?
 C1 H1A 0.91(3) . ?
 C1 H1B 0.95(4) . ?
 C28 C33 1.400(5) . ?
 C28 C29 1.392(5) . ?
 C28 B1 1.661(5) . ?
 C35 C34 1.397(5) . ?
 C35 C36 1.379(5) . ?
 C22 C27 1.398(5) . ?
 C22 C23 1.384(5) . ?
 C22 B1 1.660(5) . ?
 C24 C23 1.385(5) . ?
 C24 C25 1.370(5) . ?
 C34 C39 1.393(4) . ?
 C34 B1 1.676(5) . ?
 C39 C38 1.380(5) . ?
 C36 C37 1.381(5) . ?
 C38 C37 1.378(5) . ?
 C27 C26 1.378(5) . ?
 C00Z H00A 0.9900 . ?
 C00Z H00B 0.9900 . ?
 C00Z H00C 0.9900 . ?
 C00Z H00D 0.9900 . ?
 C00Z C10 1.507(7) . ?
 C00Z C10A 1.441(9) . ?
 C33 C32 1.387(5) . ?
 C011 H01A 0.9800 . ?
 C011 H01B 0.9800 . ?
 C011 H01C 0.9800 . ?
 C29 C30 1.384(5) . ?
 C2 H2A 0.9800 . ?
 C2 H2B 0.9800 . ?
 C2 H2C 0.9800 . ?
 C14 C12 1.538(5) . ?
 C14 C15 1.533(5) . ?
 C14 C13 1.544(5) . ?
 C25 C26 1.373(5) . ?
 C17 H17A 0.9800 . ?
 C17 H17B 0.9800 . ?
 C17 H17C 0.9800 . ?
 C4 C3 1.543(5) . ?
 C4 C6 1.531(5) . ?
 C4 C5 1.533(5) . ?
 C16 H16A 0.9800 . ?
 C16 H16B 0.9800 . ?
 C16 H16C 0.9800 . ?
 C21 C19 1.526(6) . ?
 C21 C18 1.538(5) . ?
 C21 C20 1.539(6) . ?
 C3 H3A 0.9800 . ?
 C3 H3B 0.9800 . ?
 C3 H3C 0.9800 . ?
 C31 C30 1.379(5) . ?
 C31 C32 1.377(5) . ?
 C11 H11A 0.9800 . ?
 C11 H11B 0.9800 . ?
 C11 H11C 0.9800 . ?
 C7 H7AA 0.9900 . ?
 C7 H7AB 0.9900 . ?
 C7 H7BC 0.9900 . ?
 C7 H7BD 0.9900 . ?
 C7 C8 1.450(7) . ?
 C7 C8A 1.429(11) . ?
 C01J H01D 0.9900 . ?
 C01J H01E 0.9900 . ?
 C01J H01F 0.9900 . ?
 C01J H01G 0.9900 . ?
 C01J C9 1.529(8) . ?
 C01J C9A 1.340(10) . ?
 C12 H12A 0.9800 . ?
 C12 H12B 0.9800 . ?
 C12 H12C 0.9800 . ?
 C15 H15A 0.9800 . ?
 C15 H15B 0.9800 . ?
 C15 H15C 0.9800 . ?
 C6 H6A 0.9800 . ?
 C6 H6B 0.9800 . ?
 C6 H6C 0.9800 . ?
 C13 H13A 0.9800 . ?
 C13 H13B 0.9800 . ?
 C13 H13C 0.9800 . ?
 C19 H19A 0.9800 . ?
 C19 H19B 0.9800 . ?
 C19 H19C 0.9800 . ?
 C18 H18A 0.9800 . ?
 C18 H18B 0.9800 . ?
 C18 H18C 0.9800 . ?
 C20 H20A 0.9800 . ?
 C20 H20B 0.9800 . ?
 C20 H20C 0.9800 . ?
 C46 H46A 0.9900 . ?
 C46 H46B 0.9900 . ?
 C46 C45 1.519(6) . ?
 C46 C47 1.498(7) . ?
 C5 H5A 0.9800 . ?
 C5 H5B 0.9800 . ?
 C5 H5C 0.9800 . ?
 C44 H44A 0.9900 . ?
 C44 H44B 0.9900 . ?
 C44 C45 1.545(7) . ?
 C44 C43 1.478(7) . ?
 C48 H48A 0.9800 . ?
 C48 H48B 0.9800 . ?
 C48 H48C 0.9800 . ?
 C48 C47 1.484(7) . ?
 C45 H45A 0.9900 . ?
 C45 H45B 0.9900 . ?
 C43 H43A 0.9800 . ?
 C43 H43B 0.9800 . ?
 C43 H43C 0.9800 . ?
 C47 H47A 0.9900 . ?
 C47 H47B 0.9900 . ?
 C41 H41A 0.9900 . ?
 C41 H41B 0.9900 . ?
 C41 C40 1.491(9) . ?
 C41 C42 1.451(9) . ?
 C40 C40 1.473(11) 2_656 ?
 C40 H40A 0.9900 . ?
 C40 H40B 0.9900 . ?
 C42 H42A 0.9800 . ?
 C42 H42B 0.9800 . ?
 C42 H42C 0.9800 . ?
 C10 H10A 0.9900 . ?
 C10 H10B 0.9900 . ?
 C8 H8A 0.9900 . ?
 C8 H8B 0.9900 . ?
 C9 H9A 0.9900 . ?
 C9 H9B 0.9900 . ?
 C9A H9AA 0.9900 . ?
 C9A H9AB 0.9900 . ?
 C10A H10C 0.9900 . ?
 C10A H10D 0.9900 . ?
 C8A H8AA 0.9900 . ?
 C8A H8AB 0.9900 . ?

loop_
  _geom_angle_atom_site_label_1
  _geom_angle_atom_site_label_2
  _geom_angle_atom_site_label_3
  _geom_angle
  _geom_angle_site_symmetry_1
  _geom_angle_site_symmetry_3
  _geom_angle_publ_flag
 Si2 U1 Si1 104.41(6) . . ?
 Si2 U1 Si3 105.58(7) . . ?
 Si3 U1 Si1 149.03(4) . . ?
 F1 U1 Si1 59.83(7) . . ?
 F1 U1 Si2 163.22(4) . . ?
 F1 U1 Si3 89.48(8) . . ?
 N4 U1 Si1 130.83(8) . . ?
 N4 U1 Si2 122.72(9) . . ?
 N4 U1 Si3 26.62(8) . . ?
 N4 U1 F1 74.02(10) . . ?
 N4 U1 N1 69.08(10) . . ?
 N2 U1 Si1 26.84(7) . . ?
 N2 U1 Si2 98.98(9) . . ?
 N2 U1 Si3 149.01(8) . . ?
 N2 U1 F1 69.63(10) . . ?
 N2 U1 N4 122.52(11) . . ?
 N2 U1 N1 70.51(11) . . ?
 N2 U1 N3 101.57(11) . . ?
 N1 U1 Si1 96.49(10) . . ?
 N1 U1 Si2 93.91(8) . . ?
 N1 U1 Si3 89.01(9) . . ?
 N1 U1 F1 93.68(9) . . ?
 N3 U1 Si1 118.16(9) . . ?
 N3 U1 Si2 26.92(7) . . ?
 N3 U1 Si3 92.40(10) . . ?
 N3 U1 F1 163.56(8) . . ?
 N3 U1 N4 101.10(12) . . ?
 N3 U1 N1 70.03(10) . . ?
 N2 Si1 U1 34.30(9) . . ?
 N2 Si1 C1 105.92(14) . . ?
 N2 Si1 C2 108.82(15) . . ?
 N2 Si1 C4 112.57(14) . . ?
 C1 Si1 U1 71.62(12) . . ?
 C1 Si1 C4 108.95(15) . . ?
 C2 Si1 U1 122.76(13) . . ?
 C2 Si1 C1 112.57(16) . . ?
 C2 Si1 C4 108.07(17) . . ?
 C4 Si1 U1 124.84(11) . . ?
 N3 Si2 U1 35.12(9) . . ?
 N3 Si2 C011 102.59(15) . . ?
 N3 Si2 C14 114.35(16) . . ?
 N3 Si2 C11 111.09(18) . . ?
 C011 Si2 U1 68.10(11) . . ?
 C011 Si2 C14 110.00(17) . . ?
 C14 Si2 U1 132.41(12) . . ?
 C11 Si2 U1 116.76(14) . . ?
 C11 Si2 C011 110.31(17) . . ?
 C11 Si2 C14 108.39(17) . . ?
 N4 Si3 U1 34.79(9) . . ?
 N4 Si3 C17 105.63(16) . . ?
 N4 Si3 C16 110.09(16) . . ?
 N4 Si3 C21 113.97(16) . . ?
 C17 Si3 U1 70.86(13) . . ?
 C17 Si3 C16 108.82(18) . . ?
 C17 Si3 C21 108.71(17) . . ?
 C16 Si3 U1 120.85(14) . . ?
 C16 Si3 C21 109.45(19) . . ?
 C21 Si3 U1 127.07(13) . . ?
 C23 F1 U1 148.03(17) . . ?
 Si3 N4 U1 118.60(14) . . ?
 C00Z N4 U1 120.2(2) . . ?
 C00Z N4 Si3 118.9(2) . . ?
 Si1 N2 U1 118.86(14) . . ?
 C7 N2 U1 123.2(2) . . ?
 C7 N2 Si1 116.7(2) . . ?
 C10 N1 U1 103.6(2) . . ?
 C10 N1 C8 110.5(4) . . ?
 C8 N1 U1 109.1(3) . . ?
 C9 N1 U1 108.4(3) . . ?
 C9 N1 C10 113.2(4) . . ?
 C9 N1 C8 111.8(4) . . ?
 C9A N1 U1 106.7(4) . . ?
 C10A N1 U1 110.0(3) . . ?
 C10A N1 C9A 107.2(6) . . ?
 C8A N1 U1 107.9(4) . . ?
 C8A N1 C9A 112.6(7) . . ?
 C8A N1 C10A 112.3(6) . . ?
 Si2 N3 U1 117.96(14) . . ?
 C01J N3 U1 122.4(2) . . ?
 C01J N3 Si2 118.1(2) . . ?
 Si1 C1 H1A 109(2) . . ?
 Si1 C1 H1B 103(2) . . ?
 B1 C1 Si1 126.1(2) . . ?
 B1 C1 H1A 109(2) . . ?
 B1 C1 H1B 107(2) . . ?
 H1A C1 H1B 99(3) . . ?
 C33 C28 B1 125.8(3) . . ?
 C29 C28 C33 112.5(3) . . ?
 C29 C28 B1 121.5(3) . . ?
 F11 C35 C34 119.8(3) . . ?
 C36 C35 F11 114.4(3) . . ?
 C36 C35 C34 125.8(3) . . ?
 C27 C22 B1 120.3(3) . . ?
 C23 C22 C27 112.0(3) . . ?
 C23 C22 B1 127.6(3) . . ?
 F2 C24 C23 120.8(3) . . ?
 F2 C24 C25 119.9(3) . . ?
 C25 C24 C23 119.3(3) . . ?
 C35 C34 B1 120.3(3) . . ?
 C39 C34 C35 111.9(3) . . ?
 C39 C34 B1 127.7(3) . . ?
 F15 C39 C34 120.5(3) . . ?
 F15 C39 C38 114.8(3) . . ?
 C38 C39 C34 124.7(3) . . ?
 F12 C36 C35 121.1(3) . . ?
 F12 C36 C37 119.8(3) . . ?
 C35 C36 C37 119.1(3) . . ?
 F14 C38 C39 120.4(3) . . ?
 F14 C38 C37 119.3(3) . . ?
 C37 C38 C39 120.2(3) . . ?
 F5 C27 C22 118.7(3) . . ?
 F5 C27 C26 116.5(3) . . ?
 C26 C27 C22 124.8(3) . . ?
 F1 C23 C22 119.8(3) . . ?
 F1 C23 C24 114.8(3) . . ?
 C22 C23 C24 125.4(3) . . ?
 N4 C00Z H00A 109.0 . . ?
 N4 C00Z H00B 109.0 . . ?
 N4 C00Z H00C 110.2 . . ?
 N4 C00Z H00D 110.2 . . ?
 N4 C00Z C10 112.7(3) . . ?
 H00A C00Z H00B 107.8 . . ?
 H00C C00Z H00D 108.5 . . ?
 C10 C00Z H00A 109.0 . . ?
 C10 C00Z H00B 109.0 . . ?
 C10A C00Z N4 107.5(4) . . ?
 C10A C00Z H00C 110.2 . . ?
 C10A C00Z H00D 110.2 . . ?
 F6 C33 C28 121.2(3) . . ?
 F6 C33 C32 114.5(3) . . ?
 C32 C33 C28 124.4(3) . . ?
 Si2 C011 H01A 109.5 . . ?
 Si2 C011 H01B 109.5 . . ?
 Si2 C011 H01C 109.5 . . ?
 H01A C011 H01B 109.5 . . ?
 H01A C011 H01C 109.5 . . ?
 H01B C011 H01C 109.5 . . ?
 F10 C29 C28 119.7(3) . . ?
 F10 C29 C30 115.0(3) . . ?
 C30 C29 C28 125.3(3) . . ?
 Si1 C2 H2A 109.5 . . ?
 Si1 C2 H2B 109.5 . . ?
 Si1 C2 H2C 109.5 . . ?
 H2A C2 H2B 109.5 . . ?
 H2A C2 H2C 109.5 . . ?
 H2B C2 H2C 109.5 . . ?
 C12 C14 Si2 110.8(3) . . ?
 C12 C14 C13 108.9(3) . . ?
 C15 C14 Si2 111.4(2) . . ?
 C15 C14 C12 108.4(3) . . ?
 C15 C14 C13 109.1(3) . . ?
 C13 C14 Si2 108.1(2) . . ?
 F13 C37 C36 120.4(3) . . ?
 F13 C37 C38 121.3(3) . . ?
 C38 C37 C36 118.3(3) . . ?
 F3 C25 C24 120.4(3) . . ?
 F3 C25 C26 120.9(3) . . ?
 C24 C25 C26 118.7(3) . . ?
 Si3 C17 H17A 109.5 . . ?
 Si3 C17 H17B 109.5 . . ?
 Si3 C17 H17C 109.5 . . ?
 H17A C17 H17B 109.5 . . ?
 H17A C17 H17C 109.5 . . ?
 H17B C17 H17C 109.5 . . ?
 C3 C4 Si1 109.6(2) . . ?
 C6 C4 Si1 110.7(2) . . ?
 C6 C4 C3 107.0(3) . . ?
 C6 C4 C5 109.4(4) . . ?
 C5 C4 Si1 111.7(3) . . ?
 C5 C4 C3 108.3(3) . . ?
 C1 B1 C34 107.4(2) . . ?
 C28 B1 C1 104.4(3) . . ?
 C28 B1 C34 113.2(2) . . ?
 C22 B1 C1 120.1(3) . . ?
 C22 B1 C28 111.0(3) . . ?
 C22 B1 C34 101.0(2) . . ?
 Si3 C16 H16A 109.5 . . ?
 Si3 C16 H16B 109.5 . . ?
 Si3 C16 H16C 109.5 . . ?
 H16A C16 H16B 109.5 . . ?
 H16A C16 H16C 109.5 . . ?
 H16B C16 H16C 109.5 . . ?
 C19 C21 Si3 111.0(2) . . ?
 C19 C21 C18 108.8(3) . . ?
 C19 C21 C20 108.8(4) . . ?
 C18 C21 Si3 109.7(3) . . ?
 C18 C21 C20 108.6(4) . . ?
 C20 C21 Si3 109.9(3) . . ?
 C4 C3 H3A 109.5 . . ?
 C4 C3 H3B 109.5 . . ?
 C4 C3 H3C 109.5 . . ?
 H3A C3 H3B 109.5 . . ?
 H3A C3 H3C 109.5 . . ?
 H3B C3 H3C 109.5 . . ?
 F4 C26 C27 120.7(3) . . ?
 F4 C26 C25 119.5(3) . . ?
 C25 C26 C27 119.8(3) . . ?
 F8 C31 C30 120.5(3) . . ?
 F8 C31 C32 120.6(3) . . ?
 C32 C31 C30 118.9(3) . . ?
 F9 C30 C29 120.9(3) . . ?
 F9 C30 C31 119.9(3) . . ?
 C31 C30 C29 119.2(3) . . ?
 Si2 C11 H11A 109.5 . . ?
 Si2 C11 H11B 109.5 . . ?
 Si2 C11 H11C 109.5 . . ?
 H11A C11 H11B 109.5 . . ?
 H11A C11 H11C 109.5 . . ?
 H11B C11 H11C 109.5 . . ?
 N2 C7 H7AA 108.8 . . ?
 N2 C7 H7AB 108.8 . . ?
 N2 C7 H7BC 109.4 . . ?
 N2 C7 H7BD 109.4 . . ?
 H7AA C7 H7AB 107.7 . . ?
 H7BC C7 H7BD 108.0 . . ?
 C8 C7 N2 113.9(4) . . ?
 C8 C7 H7AA 108.8 . . ?
 C8 C7 H7AB 108.8 . . ?
 C8A C7 N2 111.2(4) . . ?
 C8A C7 H7BC 109.4 . . ?
 C8A C7 H7BD 109.4 . . ?
 F7 C32 C33 120.0(3) . . ?
 F7 C32 C31 120.1(3) . . ?
 C31 C32 C33 119.8(3) . . ?
 N3 C01J H01D 108.8 . . ?
 N3 C01J H01E 108.8 . . ?
 N3 C01J H01F 109.5 . . ?
 N3 C01J H01G 109.5 . . ?
 N3 C01J C9 113.8(3) . . ?
 H01D C01J H01E 107.7 . . ?
 H01F C01J H01G 108.1 . . ?
 C9 C01J H01D 108.8 . . ?
 C9 C01J H01E 108.8 . . ?
 C9A C01J N3 110.6(5) . . ?
 C9A C01J H01F 109.5 . . ?
 C9A C01J H01G 109.5 . . ?
 C14 C12 H12A 109.5 . . ?
 C14 C12 H12B 109.5 . . ?
 C14 C12 H12C 109.5 . . ?
 H12A C12 H12B 109.5 . . ?
 H12A C12 H12C 109.5 . . ?
 H12B C12 H12C 109.5 . . ?
 C14 C15 H15A 109.5 . . ?
 C14 C15 H15B 109.5 . . ?
 C14 C15 H15C 109.5 . . ?
 H15A C15 H15B 109.5 . . ?
 H15A C15 H15C 109.5 . . ?
 H15B C15 H15C 109.5 . . ?
 C4 C6 H6A 109.5 . . ?
 C4 C6 H6B 109.5 . . ?
 C4 C6 H6C 109.5 . . ?
 H6A C6 H6B 109.5 . . ?
 H6A C6 H6C 109.5 . . ?
 H6B C6 H6C 109.5 . . ?
 C14 C13 H13A 109.5 . . ?
 C14 C13 H13B 109.5 . . ?
 C14 C13 H13C 109.5 . . ?
 H13A C13 H13B 109.5 . . ?
 H13A C13 H13C 109.5 . . ?
 H13B C13 H13C 109.5 . . ?
 C21 C19 H19A 109.5 . . ?
 C21 C19 H19B 109.5 . . ?
 C21 C19 H19C 109.5 . . ?
 H19A C19 H19B 109.5 . . ?
 H19A C19 H19C 109.5 . . ?
 H19B C19 H19C 109.5 . . ?
 C21 C18 H18A 109.5 . . ?
 C21 C18 H18B 109.5 . . ?
 C21 C18 H18C 109.5 . . ?
 H18A C18 H18B 109.5 . . ?
 H18A C18 H18C 109.5 . . ?
 H18B C18 H18C 109.5 . . ?
 C21 C20 H20A 109.5 . . ?
 C21 C20 H20B 109.5 . . ?
 C21 C20 H20C 109.5 . . ?
 H20A C20 H20B 109.5 . . ?
 H20A C20 H20C 109.5 . . ?
 H20B C20 H20C 109.5 . . ?
 H46A C46 H46B 107.6 . . ?
 C45 C46 H46A 108.6 . . ?
 C45 C46 H46B 108.6 . . ?
 C47 C46 H46A 108.6 . . ?
 C47 C46 H46B 108.6 . . ?
 C47 C46 C45 114.6(4) . . ?
 C4 C5 H5A 109.5 . . ?
 C4 C5 H5B 109.5 . . ?
 C4 C5 H5C 109.5 . . ?
 H5A C5 H5B 109.5 . . ?
 H5A C5 H5C 109.5 . . ?
 H5B C5 H5C 109.5 . . ?
 H44A C44 H44B 107.6 . . ?
 C45 C44 H44A 108.7 . . ?
 C45 C44 H44B 108.7 . . ?
 C43 C44 H44A 108.7 . . ?
 C43 C44 H44B 108.7 . . ?
 C43 C44 C45 114.1(5) . . ?
 H48A C48 H48B 109.5 . . ?
 H48A C48 H48C 109.5 . . ?
 H48B C48 H48C 109.5 . . ?
 C47 C48 H48A 109.5 . . ?
 C47 C48 H48B 109.5 . . ?
 C47 C48 H48C 109.5 . . ?
 C46 C45 C44 115.0(4) . . ?
 C46 C45 H45A 108.5 . . ?
 C46 C45 H45B 108.5 . . ?
 C44 C45 H45A 108.5 . . ?
 C44 C45 H45B 108.5 . . ?
 H45A C45 H45B 107.5 . . ?
 C44 C43 H43A 109.5 . . ?
 C44 C43 H43B 109.5 . . ?
 C44 C43 H43C 109.5 . . ?
 H43A C43 H43B 109.5 . . ?
 H43A C43 H43C 109.5 . . ?
 H43B C43 H43C 109.5 . . ?
 C46 C47 H47A 108.4 . . ?
 C46 C47 H47B 108.4 . . ?
 C48 C47 C46 115.6(4) . . ?
 C48 C47 H47A 108.4 . . ?
 C48 C47 H47B 108.4 . . ?
 H47A C47 H47B 107.4 . . ?
 H41A C41 H41B 107.3 . . ?
 C40 C41 H41A 108.1 . . ?
 C40 C41 H41B 108.1 . . ?
 C42 C41 H41A 108.1 . . ?
 C42 C41 H41B 108.1 . . ?
 C42 C41 C40 116.8(7) . . ?
 C41 C40 H40A 108.1 . . ?
 C41 C40 H40B 108.1 . . ?
 C40 C40 C41 116.7(8) 2_656 . ?
 C40 C40 H40A 108.1 2_656 . ?
 C40 C40 H40B 108.1 2_656 . ?
 H40A C40 H40B 107.3 . . ?
 C41 C42 H42A 109.5 . . ?
 C41 C42 H42B 109.5 . . ?
 C41 C42 H42C 109.5 . . ?
 H42A C42 H42B 109.5 . . ?
 H42A C42 H42C 109.5 . . ?
 H42B C42 H42C 109.5 . . ?
 N1 C10 C00Z 110.5(4) . . ?
 N1 C10 H10A 109.6 . . ?
 N1 C10 H10B 109.6 . . ?
 C00Z C10 H10A 109.6 . . ?
 C00Z C10 H10B 109.6 . . ?
 H10A C10 H10B 108.1 . . ?
 N1 C8 H8A 109.1 . . ?
 N1 C8 H8B 109.1 . . ?
 C7 C8 N1 112.7(5) . . ?
 C7 C8 H8A 109.1 . . ?
 C7 C8 H8B 109.1 . . ?
 H8A C8 H8B 107.8 . . ?
 N1 C9 C01J 110.4(4) . . ?
 N1 C9 H9A 109.6 . . ?
 N1 C9 H9B 109.6 . . ?
 C01J C9 H9A 109.6 . . ?
 C01J C9 H9B 109.6 . . ?
 H9A C9 H9B 108.1 . . ?
 N1 C9A H9AA 107.7 . . ?
 N1 C9A H9AB 107.7 . . ?
 C01J C9A N1 118.6(7) . . ?
 C01J C9A H9AA 107.7 . . ?
 C01J C9A H9AB 107.7 . . ?
 H9AA C9A H9AB 107.1 . . ?
 N1 C10A H10C 108.9 . . ?
 N1 C10A H10D 108.9 . . ?
 C00Z C10A N1 113.2(6) . . ?
 C00Z C10A H10C 108.9 . . ?
 C00Z C10A H10D 108.9 . . ?
 H10C C10A H10D 107.7 . . ?
 N1 C8A H8AA 108.1 . . ?
 N1 C8A H8AB 108.1 . . ?
 C7 C8A N1 116.7(7) . . ?
 C7 C8A H8AA 108.1 . . ?
 C7 C8A H8AB 108.1 . . ?
 H8AA C8A H8AB 107.3 . . ?

loop_
  _geom_torsion_atom_site_label_1
  _geom_torsion_atom_site_label_2
  _geom_torsion_atom_site_label_3
  _geom_torsion_atom_site_label_4
  _geom_torsion
  _geom_torsion_site_symmetry_1
  _geom_torsion_site_symmetry_2
  _geom_torsion_site_symmetry_3
  _geom_torsion_site_symmetry_4
  _geom_torsion_publ_flag
 U1 Si1 N2 C7 167.8(4) . . . . ?
 U1 Si1 C1 B1 -117.0(3) . . . . ?
 U1 Si2 N3 C01J 166.3(4) . . . . ?
 U1 Si3 N4 C00Z 162.7(3) . . . . ?
 U1 F1 C23 C22 59.1(5) . . . . ?
 U1 F1 C23 C24 -121.9(3) . . . . ?
 U1 N4 C00Z C10 7.7(4) . . . . ?
 U1 N4 C00Z C10A 49.6(5) . . . . ?
 U1 N2 C7 C8 -16.5(6) . . . . ?
 U1 N2 C7 C8A 20.6(8) . . . . ?
 U1 N1 C10 C00Z -50.0(4) . . . . ?
 U1 N1 C8 C7 -34.7(6) . . . . ?
 U1 N1 C9 C01J -41.7(6) . . . . ?
 U1 N1 C9A C01J 27.0(11) . . . . ?
 U1 N1 C10A C00Z 26.0(7) . . . . ?
 U1 N1 C8A C7 33.6(10) . . . . ?
 U1 N3 C01J C9 -3.2(6) . . . . ?
 U1 N3 C01J C9A 34.3(8) . . . . ?
 Si1 N2 C7 C8 176.2(4) . . . . ?
 Si1 N2 C7 C8A -146.7(6) . . . . ?
 Si1 C1 B1 C28 -68.9(3) . . . . ?
 Si1 C1 B1 C22 56.2(4) . . . . ?
 Si1 C1 B1 C34 170.6(2) . . . . ?
 Si2 N3 C01J C9 -168.9(4) . . . . ?
 Si2 N3 C01J C9A -131.4(7) . . . . ?
 Si3 N4 C00Z C10 -154.7(3) . . . . ?
 Si3 N4 C00Z C10A -112.8(5) . . . . ?
 F11 C35 C34 C39 175.6(3) . . . . ?
 F11 C35 C34 B1 -0.3(4) . . . . ?
 F11 C35 C36 F12 2.3(5) . . . . ?
 F11 C35 C36 C37 -177.4(3) . . . . ?
 F2 C24 C23 F1 1.8(4) . . . . ?
 F2 C24 C23 C22 -179.3(3) . . . . ?
 F2 C24 C25 F3 -1.0(5) . . . . ?
 F2 C24 C25 C26 178.6(3) . . . . ?
 F6 C33 C32 F7 2.0(4) . . . . ?
 F6 C33 C32 C31 -179.1(3) . . . . ?
 F10 C29 C30 F9 -0.6(4) . . . . ?
 F10 C29 C30 C31 -179.5(3) . . . . ?
 F15 C39 C38 F14 -2.3(5) . . . . ?
 F15 C39 C38 C37 177.5(3) . . . . ?
 F5 C27 C26 F4 -0.3(5) . . . . ?
 F5 C27 C26 C25 -179.0(3) . . . . ?
 F12 C36 C37 F13 0.1(5) . . . . ?
 F12 C36 C37 C38 -179.0(3) . . . . ?
 F8 C31 C30 F9 -0.5(5) . . . . ?
 F8 C31 C30 C29 178.4(3) . . . . ?
 F8 C31 C32 F7 0.4(5) . . . . ?
 F8 C31 C32 C33 -178.5(3) . . . . ?
 F14 C38 C37 F13 0.4(6) . . . . ?
 F14 C38 C37 C36 179.5(3) . . . . ?
 F3 C25 C26 F4 0.6(5) . . . . ?
 F3 C25 C26 C27 179.4(3) . . . . ?
 N4 C00Z C10 N1 32.4(5) . . . . ?
 N4 C00Z C10A N1 -46.2(7) . . . . ?
 N2 Si1 C1 B1 -117.1(3) . . . . ?
 N2 C7 C8 N1 34.5(7) . . . . ?
 N2 C7 C8A N1 -36.4(11) . . . . ?
 N3 C01J C9 N1 32.2(7) . . . . ?
 N3 C01J C9A N1 -39.3(11) . . . . ?
 C1 Si1 N2 U1 0.27(19) . . . . ?
 C1 Si1 N2 C7 168.1(3) . . . . ?
 C28 C33 C32 F7 -178.7(3) . . . . ?
 C28 C33 C32 C31 0.2(5) . . . . ?
 C28 C29 C30 F9 179.0(3) . . . . ?
 C28 C29 C30 C31 0.1(5) . . . . ?
 C35 C34 C39 F15 -176.3(3) . . . . ?
 C35 C34 C39 C38 2.9(5) . . . . ?
 C35 C34 B1 C1 -54.5(4) . . . . ?
 C35 C34 B1 C28 -169.2(3) . . . . ?
 C35 C34 B1 C22 72.1(3) . . . . ?
 C35 C36 C37 F13 179.8(3) . . . . ?
 C35 C36 C37 C38 0.8(5) . . . . ?
 C22 C27 C26 F4 -179.1(3) . . . . ?
 C22 C27 C26 C25 2.2(6) . . . . ?
 C24 C25 C26 F4 -179.1(3) . . . . ?
 C24 C25 C26 C27 -0.3(5) . . . . ?
 C34 C35 C36 F12 -179.5(3) . . . . ?
 C34 C35 C36 C37 0.8(6) . . . . ?
 C34 C39 C38 F14 178.5(3) . . . . ?
 C34 C39 C38 C37 -1.7(6) . . . . ?
 C39 C34 B1 C1 130.3(3) . . . . ?
 C39 C34 B1 C28 15.6(5) . . . . ?
 C39 C34 B1 C22 -103.1(4) . . . . ?
 C39 C38 C37 F13 -179.4(3) . . . . ?
 C39 C38 C37 C36 -0.3(6) . . . . ?
 C36 C35 C34 C39 -2.5(5) . . . . ?
 C36 C35 C34 B1 -178.4(3) . . . . ?
 C27 C22 C23 F1 -179.5(3) . . . . ?
 C27 C22 C23 C24 1.6(5) . . . . ?
 C27 C22 B1 C1 -174.2(3) . . . . ?
 C27 C22 B1 C28 -52.2(4) . . . . ?
 C27 C22 B1 C34 68.1(3) . . . . ?
 C23 C22 C27 F5 178.6(3) . . . . ?
 C23 C22 C27 C26 -2.7(5) . . . . ?
 C23 C22 B1 C1 11.0(5) . . . . ?
 C23 C22 B1 C28 132.9(3) . . . . ?
 C23 C22 B1 C34 -106.8(3) . . . . ?
 C23 C24 C25 F3 179.6(3) . . . . ?
 C23 C24 C25 C26 -0.7(5) . . . . ?
 C33 C28 C29 F10 -179.5(3) . . . . ?
 C33 C28 C29 C30 0.9(5) . . . . ?
 C33 C28 B1 C1 108.7(3) . . . . ?
 C33 C28 B1 C22 -22.0(4) . . . . ?
 C33 C28 B1 C34 -134.8(3) . . . . ?
 C011 Si2 N3 U1 10.98(19) . . . . ?
 C011 Si2 N3 C01J 177.3(3) . . . . ?
 C29 C28 C33 F6 178.2(3) . . . . ?
 C29 C28 C33 C32 -1.1(5) . . . . ?
 C29 C28 B1 C1 -65.4(3) . . . . ?
 C29 C28 B1 C22 164.0(3) . . . . ?
 C29 C28 B1 C34 51.1(4) . . . . ?
 C2 Si1 N2 U1 -120.99(18) . . . . ?
 C2 Si1 N2 C7 46.9(3) . . . . ?
 C2 Si1 C1 B1 1.7(3) . . . . ?
 C14 Si2 N3 U1 130.05(17) . . . . ?
 C14 Si2 N3 C01J -63.7(3) . . . . ?
 C25 C24 C23 F1 -178.9(3) . . . . ?
 C25 C24 C23 C22 0.0(5) . . . . ?
 C17 Si3 N4 U1 1.82(19) . . . . ?
 C17 Si3 N4 C00Z 164.5(2) . . . . ?
 C4 Si1 N2 U1 119.24(17) . . . . ?
 C4 Si1 N2 C7 -72.9(3) . . . . ?
 C4 Si1 C1 B1 121.5(3) . . . . ?
 B1 C28 C33 F6 3.6(5) . . . . ?
 B1 C28 C33 C32 -175.6(3) . . . . ?
 B1 C28 C29 F10 -4.7(4) . . . . ?
 B1 C28 C29 C30 175.7(3) . . . . ?
 B1 C22 C27 F5 2.9(4) . . . . ?
 B1 C22 C27 C26 -178.3(3) . . . . ?
 B1 C22 C23 F1 -4.3(5) . . . . ?
 B1 C22 C23 C24 176.8(3) . . . . ?
 B1 C34 C39 F15 -0.7(5) . . . . ?
 B1 C34 C39 C38 178.5(3) . . . . ?
 C16 Si3 N4 U1 -115.5(2) . . . . ?
 C16 Si3 N4 C00Z 47.2(3) . . . . ?
 C21 Si3 N4 U1 121.08(17) . . . . ?
 C21 Si3 N4 C00Z -76.2(3) . . . . ?
 C30 C31 C32 F7 179.9(3) . . . . ?
 C30 C31 C32 C33 0.9(5) . . . . ?
 C11 Si2 N3 U1 -106.88(19) . . . . ?
 C11 Si2 N3 C01J 59.4(3) . . . . ?
 C32 C31 C30 F9 -179.9(3) . . . . ?
 C32 C31 C30 C29 -1.1(5) . . . . ?
 C45 C46 C47 C48 -179.0(5) . . . . ?
 C43 C44 C45 C46 -63.5(7) . . . . ?
 C47 C46 C45 C44 -175.3(5) . . . . ?
 C42 C41 C40 C40 -173.2(7) . . . 2_656 ?
 C10 N1 C8 C7 78.5(6) . . . . ?
 C10 N1 C9 C01J -156.0(5) . . . . ?
 C8 N1 C10 C00Z -166.7(4) . . . . ?
 C8 N1 C9 C01J 78.5(6) . . . . ?
 C9 N1 C10 C00Z 67.1(5) . . . . ?
 C9 N1 C8 C7 -154.5(6) . . . . ?
 C9A N1 C10A C00Z 141.6(7) . . . . ?
 C9A N1 C8A C7 -83.8(10) . . . . ?
 C10A N1 C9A C01J -90.8(10) . . . . ?
 C10A N1 C8A C7 155.0(8) . . . . ?
 C8A N1 C9A C01J 145.1(9) . . . . ?
 C8A N1 C10A C00Z -94.2(8) . . . . ?

_shelx_res_file
;
TITL 1.res in P-1
    1.res
    created by SHELXL-2018/3 at 10:15:42 on 29-Jun-2021
REM Old TITL 1 in P1
REM SHELXT solution in P-1
REM R1 0.065, Rweak 0.013, Alpha 0.042, Orientation as input
REM Formula found by SHELXT: C53 F15 N5 Si3 U
CELL 0.71073 12.9118 13.219 19.4119 102.481 103.821 105.374
ZERR 2 0.0095 0.0112 0.0194 0.044 0.039 0.038
LATT 1
SFAC C H B F N Si U
UNIT 102 154 2 30 8 6 2

L.S. 10
PLAN  14
SIZE 0.08 0.06 0.06
TEMP -173.15
CONF
BOND $H
LIST 6
MORE -1
fmap 2
ACTA
OMIT 0 50
REM <olex2.extras>
REM <HklSrc "%.\\1.hkl">
REM </olex2.extras>

WGHT    0.038900    2.397100
FVAR       0.33491   0.63028
U1    7    0.350939    0.563362    0.772475    11.00000    0.01265    0.01409 =
         0.01716    0.00554    0.00498    0.00352
SI1   6    0.601431    0.703559    0.912139    11.00000    0.01554    0.01673 =
         0.01716    0.00374    0.00478    0.00470
SI2   6    0.271907    0.761423    0.711540    11.00000    0.01666    0.01615 =
         0.02479    0.00846    0.00620    0.00482
SI3   6    0.164481    0.319898    0.650358    11.00000    0.01735    0.01967 =
         0.02192    0.00513    0.00448    0.00247
F1    4    0.476729    0.449453    0.839147    11.00000    0.01723    0.01901 =
         0.02822    0.01073    0.01091    0.00804
F11   4    0.486382    0.469054    0.688862    11.00000    0.01374    0.02961 =
         0.02123    0.00252    0.00668    0.00217
F2    4    0.405571    0.248136    0.850578    11.00000    0.02489    0.02299 =
         0.03947    0.01571    0.01623    0.00521
F6    4    0.829394    0.522233    0.955922    11.00000    0.02343    0.02685 =
         0.02725    0.01315    0.00600    0.00781
F10   4    0.862866    0.742497    0.792095    11.00000    0.02066    0.02362 =
         0.02991    0.01096    0.00796    0.00451
F15   4    0.882466    0.544180    0.733855    11.00000    0.01406    0.04077 =
         0.03297    0.00516    0.00916    0.00840
F5    4    0.814094    0.394253    0.809824    11.00000    0.01928    0.02624 =
         0.04696    0.00929    0.01356    0.00903
F12   4    0.455140    0.405364    0.544174    11.00000    0.02071    0.04979 =
         0.02157    0.00148    0.00429    0.00617
F9    4    1.070568    0.862355    0.880842    11.00000    0.02121    0.02212 =
         0.04265    0.00370    0.01227   -0.00124
F8    4    1.162882    0.813400    1.006398    11.00000    0.01630    0.03129 =
         0.03713   -0.00581   -0.00212    0.00244
F14   4    0.847417    0.481229    0.589641    11.00000    0.02773    0.05794 =
         0.03864    0.00694    0.02359    0.01273
F7    4    1.036861    0.641282    1.041414    11.00000    0.02881    0.03541 =
         0.02691    0.00585   -0.00422    0.01252
F3    4    0.537613    0.118133    0.846873    11.00000    0.04075    0.02020 =
         0.06700    0.02221    0.01761    0.01136
F13   4    0.633262    0.408515    0.490920    11.00000    0.03584    0.05687 =
         0.02129    0.00058    0.01435    0.01183
F4    4    0.741972    0.194147    0.825598    11.00000    0.03385    0.02757 =
         0.06767    0.01468    0.01613    0.02079
N4    5    0.233408    0.393243    0.743751    11.00000    0.01810    0.01646 =
         0.02263    0.00720    0.00475    0.00328
N2    5    0.452583    0.661525    0.887657    11.00000    0.01757    0.01990 =
         0.02015    0.00371    0.00756    0.00670
N1    5    0.225750    0.551719    0.855173    11.00000    0.01976    0.01870 =
         0.02328    0.00912    0.01075    0.00623
N3    5    0.230858    0.651632    0.745950    11.00000    0.01430    0.02301 =
         0.03510    0.01692    0.00910    0.00721
C1    1    0.633888    0.647829    0.824523    11.00000    0.01102    0.01323 =
         0.02005    0.00597    0.00363    0.00097
C28   1    0.832725    0.623354    0.866644    11.00000    0.01375    0.01801 =
         0.02310    0.00302    0.00676    0.00584
C35   1    0.582197    0.478178    0.667534    11.00000    0.01823    0.02222 =
         0.02519    0.00619    0.01305    0.00706
C22   1    0.650954    0.434908    0.824913    11.00000    0.01644    0.01791 =
         0.01992    0.00503    0.00443    0.00487
C24   1    0.508227    0.285304    0.841960    11.00000    0.01924    0.02198 =
         0.02565    0.00924    0.00684    0.00376
C34   1    0.688572    0.518486    0.721478    11.00000    0.01705    0.01701 =
         0.02271    0.00470    0.00867    0.00520
C39   1    0.774418    0.514445    0.690153    11.00000    0.01515    0.02735 =
         0.02807    0.00668    0.00627    0.00474
C36   1    0.561299    0.442099    0.591769    11.00000    0.01876    0.02862 =
         0.02234    0.00278    0.00444    0.00522
C38   1    0.758397    0.479967    0.614865    11.00000    0.02302    0.03277 =
         0.03106    0.00427    0.01726    0.00800
C27   1    0.711779    0.361848    0.821041    11.00000    0.01734    0.02057 =
         0.02958    0.00511    0.00600    0.00521
C23   1    0.547826    0.389385    0.834697    11.00000    0.02000    0.02015 =
         0.01747    0.00686    0.00482    0.00946
C00Z  1    0.189136    0.354848    0.800328    11.00000    0.03563    0.02098 =
         0.02831    0.01305    0.01278    0.00657
PART 1
AFIX  23
H00A  2    0.219500    0.296895    0.811681    21.00000   -1.20000
H00B  2    0.105713    0.321781    0.779787    21.00000   -1.20000
AFIX  23
PART 2
H00C  2    0.127855    0.282877    0.776835   -21.00000   -1.20000
H00D  2    0.250127    0.346277    0.838197   -21.00000   -1.20000
AFIX   0
PART 0
C33   1    0.884637    0.604784    0.932547    11.00000    0.01950    0.01911 =
         0.02565    0.00585    0.00807    0.00721
C011  1    0.404580    0.748237    0.690710    11.00000    0.02295    0.03011 =
         0.02895    0.01359    0.01117    0.00734
AFIX 137
H01A  2    0.459856    0.751132    0.736199    11.00000   -1.50000
H01B  2    0.436876    0.808766    0.672271    11.00000   -1.50000
H01C  2    0.385655    0.677992    0.652883    11.00000   -1.50000
AFIX   0
C29   1    0.901404    0.713140    0.853635    11.00000    0.01711    0.02228 =
         0.02434    0.00548    0.00723    0.00908
C2    1    0.656548    0.647400    0.988902    11.00000    0.02823    0.03223 =
         0.01901    0.00787    0.00614    0.01183
AFIX 137
H2A   2    0.622899    0.664252    1.028321    11.00000   -1.50000
H2B   2    0.739049    0.681100    1.009201    11.00000   -1.50000
H2C   2    0.636448    0.567556    0.969227    11.00000   -1.50000
AFIX   0
C14   1    0.163536    0.756176    0.623608    11.00000    0.02663    0.02125 =
         0.02972    0.01036    0.00199    0.00826
C37   1    0.651157    0.443537    0.564656    11.00000    0.03066    0.03463 =
         0.02149    0.00460    0.01290    0.01071
C25   1    0.573962    0.219354    0.839540    11.00000    0.02922    0.01588 =
         0.03538    0.01099    0.00588    0.00600
C17   1    0.218269    0.413440    0.596923    11.00000    0.02736    0.02698 =
         0.02761    0.01211    0.01198    0.01323
AFIX 137
H17A  2    0.213181    0.486031    0.616921    11.00000   -1.50000
H17B  2    0.172361    0.382565    0.544405    11.00000   -1.50000
H17C  2    0.297319    0.420513    0.601573    11.00000   -1.50000
AFIX   0
C4    1    0.670483    0.859977    0.946376    11.00000    0.02178    0.01911 =
         0.02573    0.00129    0.00525    0.00578
B1    3    0.700274    0.556316    0.811905    11.00000    0.01105    0.01977 =
         0.02142    0.00520    0.00525    0.00377
C16   1    0.007405    0.289631    0.628766    11.00000    0.02224    0.04812 =
         0.03277    0.00292    0.00419    0.00138
AFIX 137
H16A  2   -0.020469    0.245966    0.659516    11.00000   -1.50000
H16B  2   -0.030615    0.248315    0.576126    11.00000   -1.50000
H16C  2   -0.008514    0.358847    0.639411    11.00000   -1.50000
AFIX   0
C21   1    0.194227    0.186753    0.620027    11.00000    0.03669    0.01561 =
         0.03183    0.00318    0.01238    0.00336
C3    1    0.798908    0.890608    0.958935    11.00000    0.02107    0.02149 =
         0.04341    0.00529    0.00340    0.00123
AFIX 137
H3A   2    0.831500    0.855744    0.994227    11.00000   -1.50000
H3B   2    0.834706    0.970606    0.978997    11.00000   -1.50000
H3C   2    0.812079    0.864929    0.911556    11.00000   -1.50000
AFIX   0
C26   1    0.676945    0.258372    0.829143    11.00000    0.02835    0.02230 =
         0.03953    0.00814    0.00839    0.01420
C31   1    1.056647    0.753707    0.962348    11.00000    0.01240    0.02443 =
         0.02891   -0.00515    0.00035    0.00541
C30   1    1.009863    0.777797    0.898847    11.00000    0.01682    0.01698 =
         0.03537    0.00258    0.01304    0.00317
C11   1    0.305690    0.895635    0.783317    11.00000    0.03318    0.02254 =
         0.03628    0.00403    0.00472    0.01046
AFIX 137
H11A  2    0.240430    0.895402    0.800776    11.00000   -1.50000
H11B  2    0.323079    0.955790    0.761422    11.00000   -1.50000
H11C  2    0.371232    0.905918    0.825299    11.00000   -1.50000
AFIX   0
C7    1    0.404341    0.675258    0.949353    11.00000    0.02622    0.04917 =
         0.03209   -0.01082    0.01596   -0.00218
PART 1
AFIX  23
H7AA  2    0.425895    0.629287    0.980489    21.00000   -1.20000
H7AB  2    0.438022    0.752896    0.980739    21.00000   -1.20000
AFIX  23
PART 2
H7BC  2    0.458249    0.674113    0.994769   -21.00000   -1.20000
H7BD  2    0.392831    0.747470    0.959552   -21.00000   -1.20000
AFIX   0
PART 0
C32   1    0.993071    0.666947    0.979505    11.00000    0.02029    0.03029 =
         0.02181    0.00230    0.00285    0.01296
C01J  1    0.131511    0.638427    0.771659    11.00000    0.02050    0.05704 =
         0.07632    0.04956    0.02642    0.01918
PART 1
AFIX  23
H01D  2    0.063066    0.616069    0.728086    21.00000   -1.20000
H01E  2    0.138313    0.710368    0.804164    21.00000   -1.20000
AFIX  23
PART 2
H01F  2    0.109032    0.704816    0.774184   -21.00000   -1.20000
H01G  2    0.067497    0.574646    0.735830   -21.00000   -1.20000
AFIX   0
PART 0
C12   1    0.067256    0.792626    0.642201    11.00000    0.02849    0.03257 =
         0.04978    0.01658    0.00363    0.01511
AFIX 137
H12A  2    0.025017    0.739886    0.662570    11.00000   -1.50000
H12B  2    0.016238    0.795639    0.596925    11.00000   -1.50000
H12C  2    0.099154    0.865583    0.678959    11.00000   -1.50000
AFIX   0
C15   1    0.111879    0.639996    0.568636    11.00000    0.04348    0.03065 =
         0.03404    0.00555   -0.00918    0.01373
AFIX 137
H15A  2    0.171092    0.618536    0.552132    11.00000   -1.50000
H15B  2    0.053124    0.638930    0.525587    11.00000   -1.50000
H15C  2    0.078401    0.588261    0.593051    11.00000   -1.50000
AFIX   0
C6    1    0.623611    0.911610    0.887926    11.00000    0.03503    0.02185 =
         0.06555    0.01371   -0.01141    0.00594
AFIX 137
H6A   2    0.641456    0.884924    0.842513    11.00000   -1.50000
H6B   2    0.658030    0.991800    0.907143    11.00000   -1.50000
H6C   2    0.541352    0.891149    0.876718    11.00000   -1.50000
AFIX   0
C13   1    0.224140    0.835528    0.586695    11.00000    0.04598    0.04032 =
         0.03680    0.02465    0.00949    0.01816
AFIX 137
H13A  2    0.263740    0.908332    0.623160    11.00000   -1.50000
H13B  2    0.168254    0.841100    0.544831    11.00000   -1.50000
H13C  2    0.278894    0.807521    0.568664    11.00000   -1.50000
AFIX   0
C19   1    0.321307    0.207281    0.640389    11.00000    0.04527    0.02658 =
         0.04505    0.00312    0.00884    0.01903
AFIX 137
H19A  2    0.353834    0.253110    0.612220    11.00000   -1.50000
H19B  2    0.334641    0.136892    0.628289    11.00000   -1.50000
H19C  2    0.357036    0.245022    0.693733    11.00000   -1.50000
AFIX   0
C18   1    0.140842    0.135424    0.535358    11.00000    0.04493    0.03978 =
         0.04003   -0.01255    0.00451    0.00987
AFIX 137
H18A  2    0.058921    0.120363    0.521790    11.00000   -1.50000
H18B  2    0.156027    0.066599    0.519991    11.00000   -1.50000
H18C  2    0.173562    0.186605    0.510346    11.00000   -1.50000
AFIX   0
C20   1    0.142434    0.104662    0.658094    11.00000    0.11239    0.02042 =
         0.08130    0.01879    0.06505    0.01854
AFIX 137
H20A  2    0.179260    0.134258    0.711987    11.00000   -1.50000
H20B  2    0.153841    0.034628    0.639754    11.00000   -1.50000
H20C  2    0.061222    0.092829    0.646780    11.00000   -1.50000
AFIX   0

C46   1    0.833286    0.979772    0.739900    11.00000    0.05088    0.03519 =
         0.04636    0.01225    0.02010    0.01196
AFIX  23
H46A  2    0.772336    1.001829    0.754684    11.00000   -1.20000
H46B  2    0.839250    0.916273    0.757865    11.00000   -1.20000
AFIX   0

C5    1    0.652733    0.910202    1.019761    11.00000    0.06934    0.02637 =
         0.05857   -0.01438    0.04228   -0.00751
AFIX 137
H5A   2    0.572009    0.898495    1.011597    11.00000   -1.50000
H5B   2    0.695084    0.989228    1.038005    11.00000   -1.50000
H5C   2    0.679761    0.874987    1.056591    11.00000   -1.50000
AFIX   0

C44   1    0.682537    0.853497    0.615864    11.00000    0.06089    0.05778 =
         0.04707    0.01539    0.01428    0.01510
AFIX  23
H44A  2    0.624425    0.880984    0.630671    11.00000   -1.20000
H44B  2    0.665669    0.840337    0.561554    11.00000   -1.20000
AFIX   0
C48   1    0.978411    1.109151    0.860166    11.00000    0.05832    0.04915 =
         0.04727    0.00746    0.00871    0.02078
AFIX 137
H48A  2    0.921406    1.134865    0.876805    11.00000   -1.50000
H48B  2    1.051214    1.169106    0.879576    11.00000   -1.50000
H48C  2    0.986239    1.047243    0.878563    11.00000   -1.50000
AFIX   0
C45   1    0.799643    0.943287    0.655623    11.00000    0.05899    0.06096 =
         0.04571    0.01577    0.01930    0.00381
AFIX  23
H45A  2    0.857581    0.915452    0.640849    11.00000   -1.20000
H45B  2    0.800147    1.008264    0.637993    11.00000   -1.20000
AFIX   0
C43   1    0.673554    0.747864    0.632128    11.00000    0.08784    0.05231 =
         0.05476    0.01225   -0.00663    0.01311
AFIX 137
H43A  2    0.598997    0.693804    0.602614    11.00000   -1.50000
H43B  2    0.683137    0.758569    0.685117    11.00000   -1.50000
H43C  2    0.732572    0.721188    0.619434    11.00000   -1.50000
AFIX   0
C47   1    0.942626    1.073162    0.777703    11.00000    0.06444    0.06687 =
         0.04777    0.01055    0.02297   -0.00600
AFIX  23
H47A  2    1.003041    1.051394    0.761930    11.00000   -1.20000
H47B  2    0.935944    1.136806    0.760130    11.00000   -1.20000
AFIX   0

C41   1    0.620504    0.133382    0.564164    11.00000    0.13290    0.06327 =
         0.06883    0.01257    0.02778    0.02242
AFIX  23
H41A  2    0.682442    0.107718    0.554314    11.00000   -1.20000
H41B  2    0.608828    0.182883    0.533607    11.00000   -1.20000
AFIX   0
C40   1    0.515249    0.035974    0.538184    11.00000    0.10389    0.06783 =
         0.06490    0.01995    0.01833    0.03985
AFIX  23
H40A  2    0.523278   -0.009005    0.572540    11.00000   -1.20000
H40B  2    0.451475    0.062531    0.542281    11.00000   -1.20000
AFIX   0
C42   1    0.657761    0.197259    0.641820    11.00000    0.18181    0.06500 =
         0.07642    0.00891    0.00259    0.03904
AFIX 137
H42A  2    0.597180    0.222670    0.652976    11.00000   -1.50000
H42B  2    0.725022    0.260847    0.651807    11.00000   -1.50000
H42C  2    0.676248    0.151410    0.673132    11.00000   -1.50000
AFIX   0

PART 1
C10   1    0.219854    0.445891    0.871254    21.00000    0.02597    0.02336 =
         0.02493    0.01249    0.01281    0.00527
AFIX  23
H10A  2    0.162450    0.427919    0.896629    21.00000   -1.20000
H10B  2    0.293984    0.452781    0.904881    21.00000   -1.20000
AFIX   0
C8    1    0.282138    0.645871    0.925322    21.00000    0.02633    0.02557 =
         0.02560    0.00141    0.01549    0.00377
AFIX  23
H8A   2    0.261900    0.710534    0.917265    21.00000   -1.20000
H8B   2    0.253307    0.625968    0.965180    21.00000   -1.20000
AFIX   0
C9    1    0.116037    0.553776    0.814289    21.00000    0.01792    0.03022 =
         0.03355    0.01321    0.01180    0.00931
AFIX  23
H9A   2    0.074858    0.572543    0.849444    21.00000   -1.20000
H9B   2    0.070374    0.480071    0.779000    21.00000   -1.20000
AFIX   0
PART 2
C9A   1    0.154291    0.622933    0.838884   -21.00000    0.01791    0.01873 =
         0.04197    0.01536    0.01758    0.01448
AFIX  23
H9AA  2    0.081202    0.590685    0.846794   -21.00000   -1.20000
H9AB  2    0.192523    0.696119    0.876377   -21.00000   -1.20000
AFIX   0
C10A  1    0.146347    0.435995    0.834383   -21.00000    0.02182    0.01759 =
         0.02344    0.01353    0.00973    0.00816
AFIX  23
H10C  2    0.131917    0.420857    0.879616   -21.00000   -1.20000
H10D  2    0.073246    0.429202    0.799546   -21.00000   -1.20000
AFIX   0
C8A   1    0.298823    0.589991    0.931967   -21.00000    0.02974    0.02467 =
         0.01633    0.00550    0.01723    0.00814
AFIX  23
H8AA  2    0.256407    0.616439    0.964039   -21.00000   -1.20000
H8AB  2    0.314846    0.526263    0.945272   -21.00000   -1.20000
AFIX   0
PART 0
H1A   2    0.569951    0.626819    0.784770    11.00000    0.01246
H1B   2    0.675940    0.712038    0.816442    11.00000    0.02736
HKLF 4


REM  1.res in P-1
REM wR2 = 0.0690, GooF = S = 1.051, Restrained GooF = 1.051 for all data
REM R1 = 0.0272 for 9871 Fo > 4sig(Fo) and 0.0294 for all 10427 data
REM 729 parameters refined using 0 restraints

END

WGHT      0.0389      2.3971

REM Highest difference peak  1.643,  deepest hole -1.586,  1-sigma level  0.099
Q1    1   0.3265  0.4857  0.7342  11.00000  0.05    1.64
Q2    1   0.3654  0.6435  0.7971  11.00000  0.05    1.63
Q3    1   0.4232  0.5584  0.7994  11.00000  0.05    1.28
Q4    1   0.2744  0.5610  0.7414  11.00000  0.05    1.27
Q5    1   0.4030  0.6030  0.8302  11.00000  0.05    1.19
Q6    1   0.6202  0.7856  0.9372  11.00000  0.05    0.51
Q7    1   0.2224  0.5904  0.7165  11.00000  0.05    0.51
Q8    1   0.7035  0.8407  0.6750  11.00000  0.05    0.50
Q9    1   0.2815  0.8429  0.7352  11.00000  0.05    0.49
Q10   1   0.2405  0.7089  0.6640  11.00000  0.05    0.48
Q11   1   0.0763  0.6606  0.7489  11.00000  0.05    0.47
Q12   1   0.3805  0.6051  0.7367  11.00000  0.05    0.45
Q13   1   0.2408  0.4605  0.7459  11.00000  0.05    0.44
Q14   1   0.7615  0.8161  0.6261  11.00000  0.05    0.44
;
_shelx_res_checksum                67234
_shelx_hkl_file
;
  -2   0   0 2332.47  193.28
  -2   0   0 2364.96  192.98
   2   0   0 2116.49  192.88
   2   0   0 2034.60  192.58
  -3   0   0  546.55   47.30
  -3   0   0  484.25   45.10
  -3   0   0  534.45   49.99
  -3   0   0  533.45   49.10
  -3   0   0  497.75   44.90
  -3   0   0  558.74   45.10
  -3   0   0  578.14   47.40
   3   0   0  482.75   47.00
   3   0   0  465.25   46.80
   3   0   0  530.75   47.70
   3   0   0  510.55   45.10
   3   0   0  469.15   47.20
  -4   0   0 3208.78  266.67
  -4   0   0 3227.18  267.27
  -4   0   0 3223.08  268.07
   4   0   0 2684.33  266.37
   4   0   0 2931.81  266.37
   4   0   0 3020.80  266.97
  -5   0   0  207.88   20.50
  -5   0   0  224.38   20.70
  -5   0   0  253.97   24.70
  -5   0   0  203.78   20.20
  -5   0   0  214.98   20.00
  -5   0   0  234.48   25.30
  -5   0   0  260.67   24.70
   5   0   0  212.28   25.20
   5   0   0  231.28   20.20
   5   0   0  234.68   23.80
   5   0   0  226.08   20.70
   5   0   0  215.08   24.30
   5   0   0  205.68   24.10
  -6   0   0 2696.53  238.98
  -6   0   0 2728.63  240.28
  -6   0   0 3092.09  239.08
  -6   0   0 2453.55  234.18
  -6   0   0 2719.83  234.48
  -6   0   0 2574.34  234.48
  -6   0   0 2690.53  236.38
   6   0   0 2508.25  238.88
   6   0   0 2752.82  239.08
   6   0   0 2719.43  234.68
   6   0   0 2837.92  234.18
   6   0   0 2670.23  238.28
  -7   0   0  634.24   59.79
  -7   0   0  705.43   60.59
  -7   0   0  698.53   60.39
  -7   0   0  716.73   63.29
  -7   0   0  784.42   66.79
  -7   0   0  635.84   60.59
   7   0   0  761.92   66.29
   7   0   0  634.14   59.89
   7   0   0  744.53   59.99
   7   0   0  760.42   65.39
   7   0   0  569.64   64.79
   7   0   0  589.34   66.19
   7   0   0  674.63   60.79
  -8   0   0  164.68   15.00
  -8   0   0  149.59   19.40
  -8   0   0  150.28   15.90
  -8   0   0  173.28   25.60
  -8   0   0  137.59   15.50
  -8   0   0  132.09   13.90
   8   0   0  142.99   13.90
   8   0   0  125.89   22.00
   8   0   0  160.88   21.10
   8   0   0  127.79   19.40
  -9   0   0   91.49   13.50
  -9   0   0  106.89   10.60
  -9   0   0  115.59   22.40
  -9   0   0  108.09   13.40
  -9   0   0  124.19   18.00
  -9   0   0   98.99   12.00
   9   0   0  115.59   20.50
   9   0   0   86.29   10.30
   9   0   0  107.99   18.20
   9   0   0   91.49   10.20
   9   0   0  117.09   18.20
   9   0   0  106.79   17.50
   9   0   0   94.49   20.60
 -10   0   0 1058.19   98.39
 -10   0   0 1099.89   89.79
 -10   0   0 1039.80   88.99
 -10   0   0 1024.40   87.99
 -10   0   0 1047.00   93.29
 -10   0   0 1014.20   89.39
  10   0   0  919.61   96.89
  10   0   0 1007.70   95.49
  10   0   0  960.40   93.69
  10   0   0  950.40   87.69
  10   0   0 1027.90   94.29
  10   0   0  976.70   87.69
  10   0   0 1000.20   95.09
 -11   0   0  240.18   22.80
 -11   0   0  214.28   24.40
 -11   0   0  230.78   20.80
 -11   0   0  208.78   28.80
 -11   0   0  206.18   23.40
 -11   0   0  264.17   38.70
  11   0   0  228.98   34.40
  11   0   0  221.38   27.60
  11   0   0  255.47   29.60
 -12   0   0  129.09   16.70
 -12   0   0  102.99   13.50
 -12   0   0  105.79   19.70
 -12   0   0  100.39   14.60
 -12   0   0  102.49   27.80
  12   0   0  104.49   26.70
  12   0   0  113.99   17.30
  12   0   0   97.29   16.60
 -13   0   0  227.38   25.10
 -13   0   0  185.58   22.80
 -13   0   0  228.38   21.80
  13   0   0  231.68   39.00
 -14   0   0  224.48   21.50
 -14   0   0  198.38   22.50
  14   0   0  237.98   43.20
 -15   0   0    1.20   11.10
 -15   0   0    2.40    5.90
 -15   0   0   -8.70   17.20
 -15   0   0    5.10    4.40
  15   0   0   13.00   27.60
  15  -1   0    8.10   24.90
 -15   1   0   -5.30   16.30
 -15   1   0   -3.10    9.40
 -14   1   0   81.39   13.70
 -14   1   0   89.59    9.60
 -14   1   0   72.79    8.80
  13  -1   0  695.93   75.29
 -13   1   0  587.64   99.19
 -13   1   0  688.83   61.39
 -13   1   0  718.73   61.09
 -13   1   0  692.33   60.99
  12  -1   0  338.47   45.40
 -12   1   0  375.46   47.70
 -12   1   0  329.67   31.20
 -12   1   0  358.16   38.70
 -12   1   0  302.57   31.50
 -12   1   0  352.06   31.30
 -12   1   0  376.46   33.80
  11  -1   0   -5.70   15.90
 -11   1   0    5.70   19.00
 -11   1   0    1.10   10.80
 -11   1   0    2.90    4.90
 -11   1   0    1.80    4.90
 -11   1   0    9.00    6.90
 -11   1   0    2.60    4.20
  10  -1   0 1135.69  102.19
  10  -1   0 1207.88  109.19
  10  -1   0 1140.89  102.19
 -10   1   0 1229.68  104.99
 -10   1   0 1096.99  102.09
 -10   1   0 1165.38  100.29
 -10   1   0 1030.90  100.39
 -10   1   0 1119.49  100.29
 -10   1   0 1248.48  109.89
   9  -1   0 1243.18  117.69
   9  -1   0 1335.57  117.99
   9  -1   0 1311.27  122.49
  -9   1   0 1483.05  119.79
  -9   1   0 1255.67  115.59
  -9   1   0 1265.87  115.39
  -9   1   0 1343.17  116.29
  -9   1   0 1272.47  115.59
  -9   1   0 1472.25  124.09
   8  -1   0  157.78   16.80
   8  -1   0  148.09   16.60
   8  -1   0  121.49   15.40
   8  -1   0  139.79   21.70
  -8   1   0  152.58   24.10
  -8   1   0  110.19   13.20
  -8   1   0  121.89   14.20
  -8   1   0  120.29   13.60
  -8   1   0  139.79   18.60
  -8   1   0  136.49   13.10
   7  -1   0  586.74   58.19
   7  -1   0  602.14   55.59
  -7   1   0  597.64   53.29
  -7   1   0  719.63   60.69
  -7   1   0  517.25   53.29
  -7   1   0  705.13   56.89
  -7   1   0  542.05   53.79
  -7   1   0  651.83   53.79
   6  -1   0 1427.16  120.29
   6  -1   0 1400.86  120.29
   6  -1   0 1359.56  124.89
   6  -1   0 1439.46  122.89
  -6   1   0 1302.57  120.79
  -6   1   0 1410.96  123.49
  -6   1   0 1494.25  123.39
  -6   1   0 1195.28  120.69
  -6   1   0 1445.06  124.29
  -6   1   0 1314.77  121.19
  -6   1   0 1562.14  126.19
   5  -1   0  934.11   84.79
   5  -1   0  897.11   82.89
   5  -1   0  949.90   81.09
   5  -1   0  904.71   81.09
  -5   1   0  961.00   83.49
  -5   1   0 1015.10   85.69
  -5   1   0  858.71   81.39
  -5   1   0  923.61   81.79
  -5   1   0  992.20   83.59
  -5   1   0 1044.20   85.59
  -5   1   0 1010.40   84.19
  -5   1   0  809.12   81.29
   4  -1   0   69.89   10.20
   4  -1   0   78.89    8.00
   4  -1   0   59.89   11.40
  -4   1   0   85.49   11.90
  -4   1   0   81.39   10.70
  -4   1   0   70.49    7.30
  -4   1   0   69.59    8.00
  -4   1   0   63.09    6.50
  -4   1   0   68.29    6.70
  -4   1   0   80.99    9.40
   3  -1   0  485.65   42.10
   3  -1   0  477.45   40.50
   3  -1   0  479.75   42.70
  -3   1   0  466.95   41.20
  -3   1   0  509.85   42.80
  -3   1   0  365.26   40.10
  -3   1   0  423.46   40.60
  -3   1   0  497.05   42.30
   2  -1   0 2647.83  207.88
  -2   1   0 2152.68  207.88
  -1  -1   0 3769.12  306.27
  -1  -1   0 3805.12  306.97
   1   1   0 3280.67  305.87
   1   1   0 3167.58  306.37
  -2  -1   0   -0.30    1.60
  -2  -1   0    3.20    3.40
  -2  -1   0    5.40    3.60
  -2  -1   0    4.40    3.30
  -2  -1   0    3.60    1.80
  -2  -1   0    2.60    2.00
  -2  -1   0    5.20    3.20
   2   1   0    5.40    3.80
   2   1   0    3.40    2.10
   2   1   0    4.70    0.80
   2   1   0    2.50    3.60
   2   1   0   11.60    5.00
   2   1   0    3.60    3.00
   2   1   0    6.10    1.90
  -3  -1   0  137.69   13.60
  -3  -1   0  168.88   18.20
  -3  -1   0  132.49   13.70
  -3  -1   0  154.28   18.60
  -3  -1   0  143.69   13.40
  -3  -1   0  161.08   15.90
  -3  -1   0  137.69   12.60
  -3  -1   0  160.78   16.00
   3   1   0  136.89   17.30
   3   1   0  133.19   17.90
   3   1   0  144.99   13.60
   3   1   0  142.89   13.50
   3   1   0  132.99   16.00
   3   1   0  148.09   13.50
   3   1   0  126.99   15.20
  -4  -1   0 4127.89  343.47
  -4  -1   0 4063.19  346.27
  -4  -1   0 4022.30  347.47
   4   1   0 3786.42  346.57
   4   1   0 3676.93  345.47
  -5  -1   0  331.07   29.80
  -5  -1   0  365.36   36.00
  -5  -1   0  376.76   33.90
  -5  -1   0  352.46   37.20
  -5  -1   0  304.07   28.50
  -5  -1   0  356.16   33.80
  -5  -1   0  358.86   30.30
   5   1   0  301.07   34.50
   5   1   0  287.17   33.20
   5   1   0  295.87   29.50
   5   1   0  325.27   29.90
   5   1   0  351.06   29.80
   5   1   0  293.07   33.90
   5   1   0  306.87   35.80
  -6  -1   0  645.84   57.49
  -6  -1   0  724.63   64.29
  -6  -1   0  693.43   55.89
  -6  -1   0  668.83   65.39
  -6  -1   0  632.94   57.09
   6   1   0  561.74   56.69
   6   1   0  567.74   61.99
   6   1   0  670.73   63.39
   6   1   0  637.84   64.29
   6   1   0  635.64   57.29
   6   1   0  655.83   56.99
  -7  -1   0 1123.59   99.39
  -7  -1   0 1143.29   97.69
  -7  -1   0 1199.98   99.19
  -7  -1   0 1330.57  104.69
   7   1   0  981.10   98.49
   7   1   0 1150.48   99.29
   7   1   0  966.10  103.39
   7   1   0 1055.19  105.09
   7   1   0 1120.49  106.69
   7   1   0 1214.68   98.89
   7   1   0 1099.89  105.39
  -8  -1   0  644.64   61.59
  -8  -1   0  774.22   68.29
  -8  -1   0  693.43   59.39
  -8  -1   0  717.93   61.49
  -8  -1   0  680.73   64.09
   8   1   0  759.32   60.79
   8   1   0  563.14   66.49
   8   1   0  674.83   69.39
   8   1   0  695.93   68.19
   8   1   0  617.24   68.59
   8   1   0  664.23   61.49
  -9  -1   0   47.00    8.40
  -9  -1   0   31.60    9.00
  -9  -1   0   26.00    8.00
  -9  -1   0   23.60   16.30
  -9  -1   0   39.80   12.20
   9   1   0   40.20   13.50
   9   1   0    7.70   12.50
   9   1   0   31.90   11.90
   9   1   0   33.70   13.60
   9   1   0   36.20    6.20
   9   1   0   23.50   14.40
   9   1   0   39.20    8.30
 -10  -1   0  414.26   38.70
 -10  -1   0  424.06   38.10
 -10  -1   0  420.26   48.00
 -10  -1   0  361.26   38.70
 -10  -1   0  407.16   42.40
  10   1   0  441.66   46.80
  10   1   0  445.96   49.10
  10   1   0  420.46   45.70
  10   1   0  418.16   36.90
  10   1   0  358.06   46.00
  10   1   0  349.67   46.40
 -11  -1   0  555.34   57.79
 -11  -1   0  695.13   58.29
 -11  -1   0  674.43   57.39
 -11  -1   0  688.13   68.59
  11   1   0  625.24   66.69
  11   1   0  592.54   66.19
  11   1   0  636.74   67.49
  11   1   0  697.73   65.69
  11   1   0  600.84   64.29
  11   1   0  578.24   55.79
 -12  -1   0   94.49   13.80
 -12  -1   0   48.60   12.30
 -12  -1   0   69.89   26.10
 -12  -1   0   74.39   17.90
 -12  -1   0  101.49   13.50
  12   1   0   85.39    9.20
  12   1   0   71.49   19.80
  12   1   0  100.59   20.20
  12   1   0   83.79   10.40
  12   1   0   93.59   19.00
  12   1   0   95.99   21.20
  12   1   0   81.49   25.10
 -13  -1   0   58.89   10.20
 -13  -1   0   91.29   14.10
 -13  -1   0   44.20   11.30
  13   1   0   66.89   27.30
  13   1   0   47.40   16.40
  13   1   0   88.49   20.30
  13   1   0   50.19   18.80
  13   1   0   67.49   15.70
 -14  -1   0  312.97   33.50
 -14  -1   0  345.67   32.10
  14   1   0  308.47   51.09
  15   1   0  183.68   41.90
  15  -2   0   -8.40   22.50
 -15   2   0   17.50   16.70
 -15   2   0   21.30   10.10
 -15   2   0    9.40    5.10
  14  -2   0    7.20   23.50
 -14   2   0    2.10   14.50
 -14   2   0    6.10    8.80
 -14   2   0   15.40    6.50
  13  -2   0  740.33   77.09
 -13   2   0  683.13   68.79
 -13   2   0  721.93   80.79
 -13   2   0  713.23   64.39
 -13   2   0  666.33   70.39
 -13   2   0  781.62   65.79
  12  -2   0  350.26   46.50
 -12   2   0  380.66   32.60
 -12   2   0  403.66   39.10
 -12   2   0  415.36   35.40
 -12   2   0  333.97   31.90
 -12   2   0  342.77   34.20
 -12   2   0  370.46   62.29
  11  -2   0   11.50   16.50
 -11   2   0   13.30    3.10
 -11   2   0    9.90    3.50
 -11   2   0   13.00    6.30
 -11   2   0    8.90   10.80
 -11   2   0   10.10   11.00
 -11   2   0   11.10   18.40
 -11   2   0   10.10    8.30
  10  -2   0  293.47   33.50
 -10   2   0  235.48   24.00
 -10   2   0  269.67   29.20
 -10   2   0  251.87   22.20
 -10   2   0  226.58   22.20
 -10   2   0  269.37   36.40
 -10   2   0  216.38   26.80
 -10   2   0  245.78   24.30
   9  -2   0 1978.20  166.48
  -9   2   0 1924.01  160.28
  -9   2   0 1640.54  161.18
  -9   2   0 1684.73  159.08
  -9   2   0 2033.70  163.58
  -9   2   0 1941.01  167.48
  -9   2   0 1743.23  159.08
  -9   2   0 1804.32  160.18
   8  -2   0  292.37   31.20
  -8   2   0  245.88   22.80
  -8   2   0  267.37   36.00
  -8   2   0  252.87   24.20
  -8   2   0  235.98   22.80
  -8   2   0  309.87   33.80
  -7   2   0 1104.79  100.59
  -7   2   0 1173.28  102.39
  -7   2   0 1063.99  100.59
  -7   2   0 1224.78  101.49
  -7   2   0 1263.77  103.99
   6  -2   0 3488.25  293.57
  -6   2   0 2910.71  289.57
  -6   2   0 3429.26  294.57
  -6   2   0 3611.94  290.97
  -6   2   0 3443.36  294.57
  -6   2   0 3141.79  290.17
  -6   2   0 3467.85  292.07
   5  -2   0 3411.46  291.87
  -5   2   0 3265.37  290.57
  -5   2   0 3451.65  292.97
  -5   2   0 3232.88  292.17
   4  -2   0   28.00    5.30
   4  -2   0   13.80    3.20
   4  -2   0   18.60    5.60
  -4   2   0   16.50    2.30
  -4   2   0    8.70    6.80
  -4   2   0   13.10    1.90
  -4   2   0   10.50    2.80
  -4   2   0    9.90    3.20
  -4   2   0   15.00    5.90
  -4   2   0   20.00    4.70
   3  -2   0   50.59    6.40
   3  -2   0   59.99    7.60
   3  -2   0   64.69    7.30
   3  -2   0   58.69    5.70
  -3   2   0   58.59    7.90
  -3   2   0   73.09   10.00
  -3   2   0   56.89    6.40
  -3   2   0   58.89    5.70
  -3   2   0   58.09    8.40
  -3   2   0   50.69    5.70
  -3   2   0   68.39    7.30
  -3   2   0   66.69    8.20
  -2   2   0 4387.76  388.36
  -2   2   0 4535.35  387.96
   1  -2   0    9.20    1.70
   1  -2   0    9.30    2.10
  -1   2   0    8.80    1.70
  -1   2   0    9.50    2.10
  -1   2   0   10.30    1.60
  -1   2   0    4.20    3.30
  -1   2   0    4.70    3.50
  -1   2   0   13.30    2.50
   0  -2   0  254.57   25.60
   0  -2   0  291.57   26.00
   0  -2   0  263.87   29.50
   0  -2   0  275.87   25.80
   0  -2   0  295.77   30.80
   0   2   0  247.58   29.50
   0   2   0  335.47   26.20
   0   2   0  336.57   26.30
   0   2   0  297.87   25.90
  -1  -2   0 3612.24  294.97
  -1  -2   0 3680.93  296.37
   1   2   0 3045.50  294.57
   1   2   0 3046.90  295.67
  -2  -2   0  840.82   68.79
  -2  -2   0  873.91   75.49
  -2  -2   0  730.53   67.69
  -2  -2   0  856.61   73.89
  -2  -2   0  669.73   67.29
  -2  -2   0  815.52   67.59
   2   2   0  842.22   67.79
   2   2   0  624.94   73.29
   2   2   0  673.63   68.59
   2   2   0  864.01   67.89
   2   2   0  846.32   68.89
   2   2   0  652.03   72.49
   2   2   0  716.03   67.39
  -3  -2   0   48.30    8.50
  -3  -2   0   34.30    9.40
  -3  -2   0   43.20    6.20
  -3  -2   0   53.09   12.90
  -3  -2   0   37.20    5.30
  -3  -2   0   53.09    8.90
  -3  -2   0   40.10    5.60
   3   2   0   21.40    7.10
   3   2   0   32.10    3.80
   3   2   0   37.10    5.40
   3   2   0   48.10    9.20
   3   2   0   20.00    8.40
   3   2   0   34.30    9.10
   3   2   0   44.10    6.10
   3   2   0   34.90    5.60
  -4  -2   0 1756.92  135.09
  -4  -2   0 1305.77  126.19
  -4  -2   0 1466.45  126.89
  -4  -2   0 1311.17  126.29
   4   2   0 1370.96  133.49
   4   2   0 1477.45  126.49
   4   2   0 1267.97  128.89
   4   2   0 1458.35  126.69
   4   2   0 1646.64  126.79
   4   2   0 1501.35  125.19
   4   2   0 1414.76  135.19
  -5  -2   0 1023.70   85.59
  -5  -2   0  920.11   85.99
  -5  -2   0 1130.69   89.09
  -5  -2   0 1013.10   85.69
  -5  -2   0 1101.19   96.49
  -5  -2   0 1144.69   94.69
   5   2   0  935.61   85.59
   5   2   0  912.81   89.49
   5   2   0 1099.69   85.99
   5   2   0  965.20   85.59
   5   2   0  801.12   92.09
   5   2   0  805.72   88.49
   5   2   0  786.02   93.29
  -6  -2   0   67.19   17.30
  -6  -2   0   73.09   10.70
  -6  -2   0   78.29   15.50
  -6  -2   0   76.29   10.40
  -6  -2   0   81.59   11.80
  -6  -2   0  100.19   18.20
   6   2   0   99.99   19.60
   6   2   0  103.59   21.60
   6   2   0   91.19   10.60
   6   2   0   63.29    9.60
   6   2   0   70.09   15.10
   6   2   0   64.89   16.80
   6   2   0   86.09   10.50
  -7  -2   0 2023.90  171.88
  -7  -2   0 2193.08  176.78
  -7  -2   0 1952.40  172.48
  -7  -2   0 1970.30  171.88
   7   2   0 1814.62  176.68
   7   2   0 1983.30  172.08
   7   2   0 1651.33  171.38
   7   2   0 2158.18  171.98
  -8  -2   0  883.31   77.19
  -8  -2   0  992.50   83.59
  -8  -2   0  860.81   77.09
  -8  -2   0  802.22   77.79
   8   2   0  931.61   77.09
   8   2   0  851.11   86.39
   8   2   0  821.62   87.79
   8   2   0  889.71   77.49
   8   2   0  719.73   83.99
  -9  -2   0   66.29    9.90
  -9  -2   0   65.29   19.30
  -9  -2   0   43.00   10.50
  -9  -2   0   45.00   12.80
  -9  -2   0   67.49   10.50
   9   2   0   44.90   15.40
   9   2   0   61.99   18.20
   9   2   0   42.10   19.60
   9   2   0   43.90   17.60
   9   2   0   43.30   20.00
   9   2   0   35.00    8.00
   9   2   0   46.80    8.50
   9   2   0   55.79   17.70
   9   2   0   75.79   11.00
 -10  -2   0  771.42   66.49
 -10  -2   0  650.43   66.99
 -10  -2   0  802.92   66.39
 -10  -2   0  665.73   69.49
 -10  -2   0  726.23   74.29
  10   2   0  707.83   78.09
  10   2   0  785.02   77.79
  10   2   0  685.63   76.19
  10   2   0  797.82   65.59
  10   2   0  722.93   66.69
  10   2   0  599.74   73.79
  10   2   0  804.62   80.99
 -11  -2   0  401.76   44.80
 -11  -2   0  466.95   40.60
 -11  -2   0  366.66   41.60
 -11  -2   0  446.86   51.49
 -11  -2   0  455.45   41.30
  11   2   0  461.85   54.59
  11   2   0  468.35   52.19
  11   2   0  426.66   39.20
  11   2   0  380.36   55.29
  11   2   0  405.36   41.00
  11   2   0  373.96   55.49
  11   2   0  370.36   50.49
 -12  -2   0  554.94   49.30
 -12  -2   0  436.16   50.19
 -12  -2   0  605.64   50.69
  12   2   0  576.34   67.19
  12   2   0  508.15   59.19
  12   2   0  522.75   61.99
  12   2   0  528.25   63.79
  12   2   0  512.85   47.60
  12   2   0  495.15   61.19
 -13  -2   0   -7.80    9.90
 -13  -2   0    9.00   11.50
  13   2   0   28.40   27.30
  13   2   0    4.50    4.50
  13   2   0    5.10   16.70
  13   2   0   10.90    5.50
  13   2   0    1.50   14.40
 -14  -2   0  426.76   38.70
 -14  -2   0  331.07   39.90
  14   2   0  435.26   53.69
  14   2   0  549.74   61.09
  14   2   0  322.87   47.70
  16  -3   0  146.59   39.10
 -16   3   0  137.49   24.70
 -16   3   0  143.19   16.90
 -16   3   0  154.48   20.90
  15  -3   0  320.17   48.80
 -15   3   0  233.98   30.60
 -15   3   0  406.06   39.70
 -15   3   0  326.27   31.60
  14  -3   0   16.40   23.80
 -14   3   0    0.10    8.10
 -14   3   0   -6.30   13.70
  13  -3   0  349.47   43.90
 -13   3   0  291.27   34.70
 -13   3   0  280.37   30.20
 -13   3   0  308.67   36.40
 -13   3   0  309.57   35.10
 -13   3   0  292.17   48.60
  12  -3   0  765.62   77.69
 -12   3   0  715.33   68.69
 -12   3   0  836.62   71.79
 -12   3   0  752.82   73.39
 -12   3   0  769.32   68.69
  11  -3   0  398.76   46.10
 -11   3   0  360.56   37.30
 -11   3   0  405.96   40.20
 -11   3   0  386.16   37.10
 -11   3   0  438.96   50.29
 -11   3   0  412.36   42.10
  10  -3   0  140.99   24.20
 -10   3   0  163.38   29.00
 -10   3   0  149.59   19.20
 -10   3   0  125.29   15.20
 -10   3   0  152.68   20.50
 -10   3   0  117.09   16.00
   9  -3   0 1082.69   96.89
  -9   3   0  906.81   89.69
  -9   3   0 1001.00   91.19
  -9   3   0 1059.49   94.39
  -9   3   0 1180.28   92.99
  -9   3   0 1063.19   99.19
   8  -3   0  863.41   74.89
  -8   3   0  848.02   68.49
  -8   3   0  757.42   72.19
  -8   3   0  788.02   69.79
  -8   3   0  713.83   70.59
  -8   3   0  742.93   76.79
   7  -3   0  266.97   27.10
  -7   3   0  243.38   20.90
  -7   3   0  214.88   22.00
  -7   3   0  227.58   24.50
  -7   3   0  278.97   30.40
  -7   3   0  203.98   22.90
   6  -3   0 2299.87  183.08
   6  -3   0 2153.38  181.78
  -6   3   0 2037.00  181.48
  -6   3   0 1938.61  183.28
  -6   3   0 1949.10  179.28
  -6   3   0 2087.99  184.48
  -6   3   0 2052.79  180.38
  -5   3   0 3910.41  336.37
  -5   3   0 4198.68  334.67
  -5   3   0 3666.73  334.57
  -5   3   0 3634.84  334.87
   4  -3   0  687.33   56.89
   4  -3   0  556.94   55.89
   4  -3   0  674.93   57.39
   4  -3   0  664.03   55.59
  -4   3   0  606.04   56.59
  -4   3   0  604.64   55.99
  -4   3   0  664.53   55.69
  -4   3   0  626.34   57.69
  -4   3   0  600.34   55.59
  -4   3   0  660.23   59.19
  -4   3   0  645.44   58.39
  -4   3   0  646.04   57.79
  -3   3   0 2011.70  180.88
  -3   3   0 2311.67  181.98
  -3   3   0 1998.10  184.68
  -3   3   0 2007.00  185.78
  -2   3   0 6560.54  536.45
  -2   3   0 5407.76  522.95
  -2   3   0 6751.92  532.35
  -2   3   0 5354.46  521.75
   1  -3   0   94.89    9.90
   1  -3   0   98.59   10.00
   1  -3   0   98.99    9.30
  -1   3   0  108.59   10.30
  -1   3   0  105.09    9.40
  -1   3   0   75.19   14.10
  -1   3   0   82.29   13.50
  -1   3   0   83.79    9.80
  -1   3   0   99.59    9.80
   0  -3   0 1292.17  115.19
   0  -3   0 1400.26  115.89
   0  -3   0 1438.66  122.19
   0  -3   0 1246.28  115.49
   0  -3   0 1390.56  115.79
   0   3   0 1627.44  130.19
   0   3   0 1175.58  115.39
   0   3   0 1415.16  115.99
   0   3   0 1142.69  121.49
   0   3   0 1238.98  115.49
  -1  -3   0 1579.64  134.09
  -1  -3   0 1489.05  127.09
   1   3   0 1422.46  126.69
   1   3   0 1205.68  126.99
   1   3   0 1609.64  127.19
  -2  -3   0 1061.69   94.59
  -2  -3   0 1028.00   84.89
  -2  -3   0  901.01   84.39
  -2  -3   0 1080.59   92.89
   2   3   0  886.41   85.69
   2   3   0  860.81   85.69
   2   3   0  863.41   92.19
   2   3   0 1114.39   85.29
   2   3   0  849.91   93.59
   2   3   0 1007.60   84.69
  -3  -3   0  265.57   27.50
  -3  -3   0  291.87   26.90
  -3  -3   0  342.97   36.00
  -3  -3   0  280.17   27.10
  -3  -3   0  371.76   38.20
   3   3   0  308.67   27.10
   3   3   0  317.27   27.60
   3   3   0  271.47   29.20
   3   3   0  273.07   29.10
   3   3   0  244.58   35.60
   3   3   0  227.08   33.70
   3   3   0  321.87   27.90
   3   3   0  292.87   25.80
  -4  -3   0 1325.27  107.99
  -4  -3   0 1302.57  110.29
  -4  -3   0 1035.10   97.29
  -4  -3   0 1122.89   97.99
  -4  -3   0 1133.29   97.29
   4   3   0  985.70  100.09
   4   3   0 1121.39   97.39
   4   3   0  906.91   99.49
   4   3   0 1246.58   97.89
   4   3   0  999.70  106.39
   4   3   0 1010.50  108.39
   4   3   0 1165.78   97.79
  -5  -3   0  648.84   64.19
  -5  -3   0  801.42   76.59
  -5  -3   0  813.22   66.79
  -5  -3   0  859.51   74.89
  -5  -3   0  654.83   63.59
  -5  -3   0  726.03   63.49
   5   3   0  723.43   63.99
   5   3   0  627.74   66.89
   5   3   0  692.53   63.59
   5   3   0  653.43   67.69
   5   3   0  606.14   72.49
   5   3   0  788.32   64.09
  -6  -3   0  232.38   28.10
  -6  -3   0  299.17   27.30
  -6  -3   0  269.87   28.20
  -6  -3   0  315.47   31.90
   6   3   0  225.58   31.30
   6   3   0  264.17   39.40
   6   3   0  271.47   27.30
   6   3   0  262.07   46.50
   6   3   0  255.37   36.90
   6   3   0  324.87   27.60
   6   3   0  288.17   27.10
  -7  -3   0  441.86   37.70
  -7  -3   0  407.56   37.70
  -7  -3   0  404.26   38.80
   7   3   0  433.46   49.80
   7   3   0  410.86   37.80
   7   3   0  384.26   44.90
   7   3   0  355.86   42.90
   7   3   0  360.66   50.19
   7   3   0  371.56   37.70
  -8  -3   0  621.94   53.19
  -8  -3   0  619.04   59.39
  -8  -3   0  612.14   53.59
  -8  -3   0  564.04   54.49
   8   3   0  525.55   61.99
   8   3   0  522.25   66.69
   8   3   0  514.45   52.99
   8   3   0  623.04   53.39
   8   3   0  547.75   64.89
   8   3   0  601.24   53.69
  -9  -3   0   97.69   15.40
  -9  -3   0   84.39   12.90
  -9  -3   0   92.59   13.40
   9   3   0   66.59   21.30
   9   3   0  125.89   29.90
   9   3   0  100.59   24.50
   9   3   0   93.69   25.30
   9   3   0   69.69   12.20
   9   3   0   76.99   24.40
   9   3   0   96.89   13.00
   9   3   0   93.89   23.20
   9   3   0   84.09   13.50
 -10  -3   0  229.18   24.50
 -10  -3   0  226.18   28.40
 -10  -3   0  229.58   25.00
 -10  -3   0  197.38   26.90
  10   3   0  242.58   39.60
  10   3   0  225.08   41.60
  10   3   0  171.08   36.70
  10   3   0  231.28   35.70
  10   3   0  208.08   35.60
  10   3   0  202.38   25.00
  10   3   0  218.58   23.70
 -11  -3   0  309.07   38.20
 -11  -3   0  415.56   35.10
 -11  -3   0  370.06   34.30
 -11  -3   0  307.57   36.40
  11   3   0  325.07   34.70
  11   3   0  266.87   48.30
  11   3   0  309.57   32.20
  11   3   0  381.26   33.30
  11   3   0  282.87   47.10
  11   3   0  265.87   46.30
  11   3   0  389.86   52.59
  11   3   0  276.17   44.70
 -12  -3   0  177.68   26.80
 -12  -3   0  238.18   27.40
 -12  -3   0  258.87   26.40
  12   3   0  267.47   45.20
  12   3   0  188.58   26.80
  12   3   0  296.07   48.90
  12   3   0  220.58   24.60
  12   3   0  262.37   44.70
 -13  -3   0    0.70   11.30
 -13  -3   0    2.70    9.10
 -13  -3   0   14.40   12.20
  13   3   0    7.40   25.20
  13   3   0    9.80   18.50
  13   3   0    4.70    7.00
  13   3   0    1.30    8.50
 -14  -3   0  170.98   22.30
 -14  -3   0  144.29   22.30
  14   3   0  202.98   34.50
  14   3   0  156.68   36.20
  14   3   0  175.58   41.10
  14   3   0  163.98   17.30
  16  -4   0  127.59   34.10
 -16   4   0  113.39   22.10
 -16   4   0   97.19   15.40
 -16   4   0  115.49   15.50
  15  -4   0  698.73   78.49
 -15   4   0  755.42   70.39
 -15   4   0  689.53   65.09
  14  -4   0   34.00   24.30
 -14   4   0   54.09   11.70
 -14   4   0   60.49   10.80
 -14   4   0   40.80   15.70
  13  -4   0   75.89   24.80
 -13   4   0   66.49   12.20
 -13   4   0   46.50   10.40
 -13   4   0   77.69   27.60
 -13   4   0   80.09   16.00
 -13   4   0   66.29   16.90
  12  -4   0 1977.70  177.48
 -12   4   0 1919.91  185.48
 -12   4   0 1891.71  173.78
 -12   4   0 1740.33  170.18
 -12   4   0 2207.28  172.18
  11  -4   0 2163.48  190.58
 -11   4   0 2189.68  187.78
 -11   4   0 1819.72  184.38
 -11   4   0 2096.19  183.88
 -11   4   0 2318.27  185.68
 -11   4   0 2083.99  193.38
  10  -4   0    2.00   12.80
 -10   4   0   -2.50   16.10
 -10   4   0   10.80    9.70
 -10   4   0   -0.80    8.00
 -10   4   0    4.70    5.40
   9  -4   0  266.47   30.10
  -9   4   0  240.58   23.90
  -9   4   0  234.48   34.70
  -9   4   0  264.17   25.90
  -9   4   0  244.38   21.80
  -9   4   0  249.58   27.40
   8  -4   0  143.59   18.20
  -8   4   0  124.29   14.30
  -8   4   0  120.69   10.50
  -8   4   0  102.79   15.30
  -8   4   0  136.59   24.10
  -8   4   0   86.39   10.10
   7  -4   0  216.28   21.30
   7  -4   0  217.98   22.30
  -7   4   0  194.78   26.10
  -7   4   0  166.18   18.90
  -7   4   0  203.48   20.40
  -7   4   0  167.18   18.80
  -7   4   0  179.98   18.40
  -7   4   0  186.08   16.90
  -7   4   0  168.48   16.70
   6  -4   0 1484.55  131.49
   6  -4   0 1763.52  134.99
   6  -4   0 1575.44  133.89
  -6   4   0 1515.95  134.29
  -6   4   0 1371.96  131.69
  -6   4   0 1472.55  136.19
  -6   4   0 1487.85  134.89
  -6   4   0 1440.16  135.39
  -6   4   0 1487.55  132.49
  -6   4   0 1451.75  136.79
  -6   4   0 1586.34  133.69
  -6   4   0 1570.84  131.89
  -6   4   0 1527.45  135.59
   5  -4   0 3625.94  317.57
  -5   4   0 3874.01  318.47
  -5   4   0 3859.91  321.27
  -5   4   0 3426.06  323.87
  -5   4   0 3773.32  320.37
  -5   4   0 3652.43  321.07
  -5   4   0 3289.17  322.07
  -5   4   0 3781.62  319.87
   4  -4   0  429.76   36.60
   4  -4   0  462.35   36.60
   4  -4   0  412.16   36.80
   4  -4   0  482.35   37.70
   4  -4   0  447.46   37.60
  -4   4   0  420.06   38.20
  -4   4   0  343.47   36.60
  -4   4   0  349.67   36.60
  -4   4   0  452.45   42.70
  -4   4   0  336.77   36.50
  -4   4   0  467.45   41.70
  -4   4   0  341.87   42.10
   3  -4   0  455.85   41.30
   3  -4   0  463.35   41.30
   3  -4   0  488.65   41.30
   3  -4   0  491.55   41.60
   3  -4   0  505.95   41.50
  -3   4   0  364.96   47.20
  -3   4   0  421.66   41.60
  -3   4   0  469.05   41.60
  -3   4   0  480.65   41.60
   2  -4   0 2156.08  172.68
   2  -4   0 1979.20  172.08
   2  -4   0 2180.78  172.68
  -2   4   0 1897.71  172.28
  -2   4   0 1871.41  172.08
  -2   4   0 2101.39  172.78
  -2   4   0 1848.22  179.28
  -2   4   0 1929.81  181.28
  -2   4   0 1887.01  171.88
  -2   4   0 1952.30  172.68
   1  -4   0 2816.42  232.28
  -1   4   0 2989.30  233.18
  -1   4   0 2497.45  240.48
  -1   4   0 2393.46  232.18
   0  -4   0  262.67   31.80
   0  -4   0  253.47   23.10
   0  -4   0  210.58   22.30
   0  -4   0  242.08   29.60
   0  -4   0  241.08   22.80
   0  -4   0  264.87   22.10
   0   4   0  220.08   34.30
   0   4   0  278.87   23.60
   0   4   0  213.38   22.10
   0   4   0  197.78   29.30
   0   4   0  254.37   23.20
   0   4   0  239.98   22.60
  -1  -4   0 5098.99  432.46
  -1  -4   0 4787.02  429.56
   1   4   0 4683.63  437.36
  -2  -4   0 1617.94  145.29
  -2  -4   0 1674.23  146.09
  -2  -4   0 1791.02  145.89
   2   4   0 1564.64  158.18
   2   4   0 1651.03  146.79
   2   4   0 1772.52  145.69
   2   4   0 1604.34  146.79
   2   4   0 1611.44  156.48
  -3  -4   0  489.95   51.49
  -3  -4   0  514.65   41.50
  -3  -4   0  526.35   54.39
  -3  -4   0  432.56   41.70
  -3  -4   0  387.86   41.90
   3   4   0  419.66   43.40
   3   4   0  512.85   42.70
   3   4   0  477.65   41.70
   3   4   0  390.46   52.99
   3   4   0  418.46   43.60
   3   4   0  516.85   42.40
   3   4   0  372.06   50.59
  -4  -4   0  130.89   16.80
  -4  -4   0  151.28   18.00
  -4  -4   0  138.19   16.40
  -4  -4   0  194.48   28.60
  -4  -4   0  212.98   27.80
   4   4   0  172.58   14.40
   4   4   0  121.49   19.10
   4   4   0  150.38   16.70
   4   4   0  170.28   18.20
   4   4   0  160.58   21.00
   4   4   0  182.58   17.60
   4   4   0  116.39   25.70
   4   4   0   97.59   27.10
  -5  -4   0 1943.51  180.38
  -5  -4   0 2136.39  181.38
  -5  -4   0 2037.20  180.48
   5   4   0 1877.01  184.08
   5   4   0 2347.36  181.18
   5   4   0 2268.27  181.28
   5   4   0 1865.21  195.18
   5   4   0 1938.91  193.38
   5   4   0 2077.69  180.48
  -6  -4   0 1251.57  123.99
  -6  -4   0 1325.37  123.29
  -6  -4   0 1244.98  122.79
   6   4   0 1457.85  123.69
   6   4   0 1326.87  127.69
   6   4   0 1574.44  143.19
   6   4   0 1228.68  128.09
   6   4   0 1566.44  139.99
   6   4   0 1500.25  124.09
   6   4   0 1626.24  124.09
  -7  -4   0   59.89   13.40
  -7  -4   0   64.89   11.40
  -7  -4   0   92.49   12.70
   7   4   0   56.79   19.40
   7   4   0   75.09   19.40
   7   4   0   77.79   12.90
   7   4   0   76.79   12.20
   7   4   0   84.59   23.50
   7   4   0   85.19   12.20
   7   4   0   98.79   27.40
  -8  -4   0  552.04   48.80
  -8  -4   0  534.25   49.20
  -8  -4   0  474.15   50.49
   8   4   0  429.46   57.19
   8   4   0  647.44   71.59
   8   4   0  490.55   66.59
   8   4   0  479.95   63.39
   8   4   0  491.55   55.69
   8   4   0  537.75   49.10
   8   4   0  588.84   49.50
   8   4   0  473.35   49.20
   8   4   0  642.34   75.69
  -9  -4   0  977.30   79.99
  -9  -4   0  973.40   79.99
  -9  -4   0  830.82   81.29
   9   4   0 1055.09   98.79
   9   4   0  956.80   79.99
   9   4   0  772.52   96.99
   9   4   0  811.72   79.59
   9   4   0  884.31   79.79
   9   4   0  688.13   88.59
   9   4   0  803.32   94.79
 -10  -4   0  177.58   21.40
 -10  -4   0  149.69   22.20
 -10  -4   0  167.88   20.60
  10   4   0  140.19   19.30
  10   4   0   88.69   28.30
  10   4   0  100.69   28.00
  10   4   0  151.78   34.80
  10   4   0  175.28   37.40
  10   4   0  122.29   18.40
  10   4   0  145.89   36.60
  10   4   0  175.48   20.40
 -11  -4   0  420.76   37.70
 -11  -4   0  306.87   39.70
 -11  -4   0  381.06   37.10
  11   4   0  384.06   36.60
  11   4   0  364.26   37.50
  11   4   0  329.77   48.80
  11   4   0  306.67   36.00
  11   4   0  309.37   56.79
  11   4   0  389.36   54.89
 -12  -4   0  250.97   35.50
 -12  -4   0  299.47   33.60
 -12  -4   0  307.07   32.60
  12   4   0  320.87   35.40
  12   4   0  235.88   47.70
  12   4   0  320.17   33.90
  12   4   0  384.86   54.69
  12   4   0  239.68   49.70
 -13  -4   0    8.60   12.40
 -13  -4   0   -2.10   13.40
 -13  -4   0   -0.60   10.50
  13   4   0   33.40   27.00
  13   4   0   36.70   28.80
  13   4   0   -5.10   11.30
  13   4   0   20.00   25.40
  13   4   0   15.80    9.70
  16  -5   0   44.70   29.10
 -16   5   0   12.30   11.40
 -16   5   0   29.10   17.70
 -16   5   0   24.60    9.60
 -15   5   0  381.56   42.30
 -15   5   0  374.36   38.50
  14  -5   0  513.65   55.69
 -14   5   0  438.76   43.10
 -14   5   0  457.75   47.20
 -14   5   0  439.96   44.90
  13  -5   0   56.19   22.40
 -13   5   0   75.89   15.80
 -13   5   0  119.99   31.60
 -13   5   0   71.69   17.70
 -13   5   0   53.09   13.10
 -13   5   0   60.99   10.80
  12  -5   0 1234.88  114.09
 -12   5   0 1284.77  108.89
 -12   5   0 1101.79  107.99
 -12   5   0 1171.58  110.79
 -12   5   0 1162.78  107.69
 -12   5   0 1362.16  126.09
  11  -5   0 2619.54  224.58
 -11   5   0 2483.65  218.58
 -11   5   0 2333.87  219.68
 -11   5   0 2571.34  222.18
 -11   5   0 2542.45  228.48
  10  -5   0  327.57   34.40
 -10   5   0  304.07   40.70
 -10   5   0  299.17   29.20
 -10   5   0  281.17   27.60
 -10   5   0  256.67   24.90
 -10   5   0  326.67   32.20
   9  -5   0  108.59   18.40
  -9   5   0   84.89    9.70
  -9   5   0  109.69   10.30
  -9   5   0  136.69   25.00
  -9   5   0   86.69   12.90
  -9   5   0  103.19   15.40
   8  -5   0  668.43   57.29
   8  -5   0  665.93   58.39
  -8   5   0  611.74   53.49
  -8   5   0  531.65   55.89
  -8   5   0  725.03   64.29
  -8   5   0  661.73   56.79
  -8   5   0  517.15   55.19
  -8   5   0  565.84   53.29
  -8   5   0  598.74   54.89
   7  -5   0  709.53   63.89
   7  -5   0  783.32   67.09
  -7   5   0  745.23   64.29
  -7   5   0  701.83   66.29
  -7   5   0  671.23   70.49
  -7   5   0  735.13   69.19
  -7   5   0  761.52   65.29
  -7   5   0  736.23   64.49
  -7   5   0  741.03   70.39
   6  -5   0  695.63   57.09
   6  -5   0  766.22   59.69
   6  -5   0  671.13   58.99
   6  -5   0  587.44   57.59
  -6   5   0  674.93   57.49
  -6   5   0  588.74   57.09
  -6   5   0  612.34   62.29
  -6   5   0  627.24   58.59
  -6   5   0  571.64   57.59
  -6   5   0  652.33   60.49
  -6   5   0  650.73   64.59
  -6   5   0  641.24   61.29
  -6   5   0  648.04   63.29
  -6   5   0  677.03   62.49
   5  -5   0 2377.56  203.98
   5  -5   0 2459.75  203.08
   5  -5   0 2591.44  204.18
   5  -5   0 2231.18  203.08
   5  -5   0 2525.85  202.98
  -5   5   0 2227.08  203.38
  -5   5   0 2346.87  203.18
  -5   5   0 2332.37  209.78
  -5   5   0 2133.29  209.48
  -5   5   0 2276.97  204.88
  -5   5   0 2073.99  210.68
  -5   5   0 2400.36  203.28
  -5   5   0 2329.17  208.38
   4  -5   0 1147.69   93.89
   4  -5   0 1174.38   93.59
   4  -5   0 1135.69   93.49
   4  -5   0 1026.50   93.29
   4  -5   0 1204.48   93.59
  -4   5   0  912.01   93.09
  -4   5   0 1054.59   93.29
  -4   5   0  955.40   93.49
  -4   5   0 1248.98  103.59
  -4   5   0  930.11   93.49
  -4   5   0 1271.07  101.89
  -4   5   0  934.61  101.79
  -4   5   0  937.61  100.29
  -4   5   0 1023.20   94.09
   3  -5   0  252.27   20.90
   3  -5   0  235.38   20.70
   3  -5   0  207.78   20.10
  -3   5   0  198.28   27.60
  -3   5   0  210.78   19.90
  -3   5   0  299.37   32.00
  -3   5   0  194.48   20.20
  -3   5   0  170.18   20.60
  -3   5   0  205.88   20.90
  -3   5   0  213.48   20.00
  -3   5   0  213.68   29.30
   2  -5   0  971.80   75.39
   2  -5   0  887.61   74.59
  -2   5   0  766.02   73.79
  -2   5   0  721.13   75.09
  -2   5   0  814.22   74.89
  -2   5   0  805.52   84.09
  -2   5   0  981.30   75.69
   1  -5   0 1421.16  114.99
   1  -5   0 1387.06  114.79
   1  -5   0 1267.27  113.99
   1  -5   0 1341.27  114.49
  -1   5   0 1306.07  114.49
  -1   5   0 1088.89  113.89
  -1   5   0 1401.36  115.29
  -1   5   0 1110.09  123.69
  -1   5   0 1395.06  115.29
   0  -5   0  132.69   15.70
   0  -5   0  167.98   24.40
   0  -5   0  167.58   15.30
   0  -5   0  153.68   16.30
   0  -5   0  178.98   16.80
   0   5   0  146.19   15.90
   0   5   0  155.68   16.90
   0   5   0  181.98   17.80
   0   5   0  130.99   15.10
  -1  -5   0  528.05   56.99
  -1  -5   0  557.34   45.00
  -1  -5   0  420.96   43.60
  -1  -5   0  441.86   44.10
  -1  -5   0  535.25   54.69
  -1  -5   0  468.85   43.30
   1   5   0  429.56   44.30
   1   5   0  420.56   54.39
   1   5   0  577.64   65.79
   1   5   0  460.35   44.00
   1   5   0  546.55   45.40
   1   5   0  530.05   45.00
   2   5   0 3400.46  320.47
   2   5   0 3093.79  304.57
   2   5   0 3580.04  305.07
   2   5   0 3397.66  317.57
   2   5   0 3974.00  303.97
  -3  -5   0  308.87   36.80
  -3  -5   0  243.28   29.00
  -3  -5   0  243.38   24.90
  -3  -5   0  233.58   24.30
   3   5   0  211.58   26.40
   3   5   0  222.48   26.70
   3   5   0  280.57   25.70
   3   5   0  297.07   26.80
   3   5   0  255.97   24.80
   3   5   0  205.88   35.20
   3   5   0  271.77   45.80
  -4  -5   0  383.06   34.00
  -4  -5   0  357.16   35.10
  -4  -5   0  339.87   34.10
   4   5   0  360.86   37.30
   4   5   0  367.96   32.10
   4   5   0  402.66   35.20
   4   5   0  281.67   45.00
   4   5   0  324.27   49.40
   4   5   0  398.66   35.80
   4   5   0  287.37   36.90
   4   5   0  364.66   34.10
  -5  -5   0 1408.76  129.89
  -5  -5   0 1443.86  128.69
  -5  -5   0 1453.35  128.99
   5   5   0 1412.56  132.59
   5   5   0 1212.38  145.39
   5   5   0 1613.34  130.19
   5   5   0 1562.74  129.49
   5   5   0 1274.67  143.39
   5   5   0 1604.84  126.89
  -6  -5   0  841.62   81.49
  -6  -5   0  836.22   82.49
  -6  -5   0  987.90   81.49
   6   5   0  883.51   98.29
   6   5   0  947.01   81.89
   6   5   0  868.01  100.99
   6   5   0 1041.10   82.69
   6   5   0  969.60   82.79
   6   5   0  805.82   86.79
   6   5   0  854.71   85.99
  -7  -5   0   11.50    8.80
  -7  -5   0   10.70   10.30
  -7  -5   0    5.30    8.00
   7   5   0   15.70   10.50
   7   5   0   13.60    8.50
   7   5   0   16.40   16.00
   7   5   0   19.90    8.80
   7   5   0   39.30   17.80
   7   5   0    9.80   14.20
   7   5   0   57.69   23.80
   7   5   0   36.20   25.20
   7   5   0   23.50   17.40
  -8  -5   0  307.47   36.80
  -8  -5   0  359.86   35.20
  -8  -5   0  353.86   34.50
   8   5   0  305.77   34.80
   8   5   0  414.16   54.39
   8   5   0  463.25   61.19
   8   5   0  363.66   52.59
   8   5   0  316.77   53.89
   8   5   0  361.96   35.60
   8   5   0  320.27   36.20
   8   5   0  288.47   41.30
  -9  -5   0  922.21   75.09
  -9  -5   0  693.13   75.89
  -9  -5   0  923.51   74.89
   9   5   0  664.23   84.49
   9   5   0  808.32   74.79
   9   5   0  729.43  107.29
   9   5   0  757.12   82.09
   9   5   0  929.11   75.29
   9   5   0  743.23   74.89
   9   5   0  626.14  108.89
   9   5   0 1004.30  101.39
 -10  -5   0  315.07   38.00
 -10  -5   0  342.67   34.50
 -10  -5   0  353.56   34.20
  10   5   0  319.57   55.99
  10   5   0  403.56   60.39
  10   5   0  225.28   50.89
  10   5   0  296.87   44.20
  10   5   0  349.07   34.50
  10   5   0  228.18   48.30
  10   5   0  327.77   34.80
  10   5   0  285.17   34.60
 -11  -5   0  139.59   19.20
 -11  -5   0  162.58   22.00
 -11  -5   0  104.19   25.80
  11   5   0   64.99   27.40
  11   5   0   62.79   31.50
  11   5   0  122.59   18.60
  11   5   0  152.48   20.20
  11   5   0  158.88   21.40
  11   5   0   60.69   30.00
 -12  -5   0  447.76   44.90
 -12  -5   0  379.76   48.00
 -12  -5   0  469.65   54.09
  12   5   0  564.64   70.79
  12   5   0  440.46   45.70
  12   5   0  368.36   56.49
  12   5   0  438.66   44.20
  12   5   0  416.36   71.39
 -13  -5   0  238.98   29.00
 -13  -5   0  233.28   30.30
  13   5   0  153.58   47.30
  13   5   0  250.27   48.50
  13   5   0  201.28   44.30
  16  -6   0    9.60   23.30
 -16   6   0    3.70   15.30
 -16   6   0    9.70   12.40
 -16   6   0  -15.10    8.00
  15  -6   0  108.59   28.40
 -15   6   0   75.89   18.50
 -15   6   0   75.79   16.40
 -15   6   0   70.29   12.30
  14  -6   0  448.66   50.39
 -14   6   0  410.96   39.10
 -14   6   0  485.65   43.90
 -14   6   0  323.57   41.50
  13  -6   0  120.99   26.30
 -13   6   0  121.49   16.70
 -13   6   0  115.59   18.70
 -13   6   0  122.09   18.90
 -13   6   0  114.59   21.30
 -13   6   0  148.39   34.40
  12  -6   0  629.44   58.09
 -12   6   0  466.45   53.39
 -12   6   0  533.85   51.59
 -12   6   0  514.55   69.29
 -12   6   0  536.15   50.89
  11  -6   0 1431.06  125.39
 -11   6   0 1361.36  119.89
 -11   6   0 1301.57  120.79
 -11   6   0 1308.47  130.39
 -11   6   0 1403.46  123.49
  10  -6   0  575.34   51.29
 -10   6   0  497.45   44.30
 -10   6   0  494.85   48.80
 -10   6   0  583.04   58.79
 -10   6   0  478.15   46.60
 -10   6   0  442.96   44.00
   9  -6   0    6.40    9.00
   9  -6   0    6.10   10.30
  -9   6   0    1.90    7.50
  -9   6   0    3.30    4.80
  -9   6   0    2.30    5.90
  -9   6   0   -5.10    7.10
  -9   6   0    0.50    3.40
   8  -6   0 2079.79  179.18
   8  -6   0 2278.87  180.18
   8  -6   0 1883.21  175.98
   8  -6   0 1955.30  175.88
  -8   6   0 1946.71  182.18
  -8   6   0 2049.99  184.08
  -8   6   0 2158.28  176.68
  -8   6   0 2172.78  177.48
  -8   6   0 1971.70  176.38
  -8   6   0 1828.62  178.28
  -8   6   0 2005.40  183.68
   7  -6   0 1158.38   89.99
   7  -6   0 1085.89   89.69
   7  -6   0  956.80   87.89
   7  -6   0 1031.90   87.19
  -7   6   0  881.41   91.79
  -7   6   0 1120.69   88.19
  -7   6   0  805.92   92.69
  -7   6   0  967.80   96.09
  -7   6   0  898.71   93.09
  -7   6   0  979.90   94.59
  -7   6   0  972.50   87.49
  -7   6   0  962.70   90.99
  -7   6   0 1057.99   87.79
   6  -6   0  141.19   13.70
   6  -6   0  133.49   13.40
   6  -6   0  104.49   14.20
   6  -6   0  116.09   15.10
   6  -6   0  136.69   15.00
  -6   6   0  111.39   19.60
  -6   6   0  128.09   13.90
  -6   6   0  134.89   21.80
  -6   6   0  103.39   20.20
  -6   6   0  113.79   14.10
  -6   6   0  131.79   14.30
   5  -6   0  525.75   44.00
   5  -6   0  503.45   43.80
   5  -6   0  456.75   43.80
   5  -6   0  497.75   44.60
   5  -6   0  512.95   44.00
  -5   6   0  521.65   54.49
  -5   6   0  535.55   52.89
  -5   6   0  404.96   51.59
  -5   6   0  487.65   44.20
  -5   6   0  456.45   54.09
  -5   6   0  465.85   45.00
  -5   6   0  454.95   44.10
  -5   6   0  458.75   43.60
   4  -6   0 1924.61  158.48
   4  -6   0 1901.21  158.38
   4  -6   0 1827.72  157.98
   4  -6   0 2010.00  158.48
  -4   6   0 1657.33  157.98
  -4   6   0 1904.11  157.98
  -4   6   0 1652.73  169.78
  -4   6   0 1667.53  158.48
  -4   6   0 1716.33  158.28
  -4   6   0 1591.74  167.48
  -4   6   0 2184.18  172.78
  -4   6   0 1723.03  158.68
   3  -6   0 1369.56  108.49
   3  -6   0 1441.26  108.69
   3  -6   0 1236.58  107.69
  -3   6   0 1201.28  107.59
  -3   6   0 1083.69  107.89
  -3   6   0 1120.79  118.49
  -3   6   0 1186.78  121.39
  -3   6   0 1226.38  108.79
  -3   6   0 1172.48  108.59
  -3   6   0 1219.18  107.19
   2  -6   0 1044.90   87.89
   2  -6   0 1049.99   88.59
   2  -6   0 1183.48   89.19
  -2   6   0 1040.70  103.79
  -2   6   0  872.81   86.69
  -2   6   0  953.90  100.09
  -2   6   0 1133.99   89.49
  -2   6   0  878.41   87.79
  -2   6   0  963.60   89.09
  -2   6   0  926.01   88.29
   1  -6   0 1079.19   92.99
   1  -6   0 1037.10   91.99
   1  -6   0 1097.49   92.79
   1  -6   0 1183.48   93.39
  -1   6   0  998.20   91.59
  -1   6   0 1094.19   93.69
  -1   6   0 1024.20   92.69
  -1   6   0  835.42  105.39
  -1   6   0  901.31  104.09
  -1   6   0 1129.99   93.69
   0  -6   0 1683.33  127.59
   0  -6   0 1370.36  126.79
   0  -6   0 1588.84  126.09
   0  -6   0 1302.07  126.29
   0   6   0 1546.95  127.59
   0   6   0 1347.57  126.19
   0   6   0 1277.47  139.49
   0   6   0 1495.25  126.79
   0   6   0 1269.37  141.99
  -1  -6   0  526.75   54.59
  -1  -6   0  525.25   54.19
  -1  -6   0  698.33   55.89
  -1  -6   0  632.64   53.89
   1   6   0  637.94   54.89
   1   6   0  644.54   56.29
   1   6   0  484.05   66.19
   1   6   0  814.42   94.19
   1   6   0  571.44   54.89
   1   6   0  619.44   55.59
  -2  -6   0 1205.68  100.79
  -2  -6   0 1077.29   99.89
  -2  -6   0 1062.79   99.39
   2   6   0 1297.97  101.49
   2   6   0 1008.80  114.69
   2   6   0 1082.79  100.89
   2   6   0 1140.59   99.99
   2   6   0 1323.57  101.19
   2   6   0  963.00  100.69
   2   6   0 1067.99  118.29
  -3  -6   0 1180.88  118.29
  -3  -6   0 1309.97  118.99
  -3  -6   0 1464.55  119.89
   3   6   0 1273.77  135.59
   3   6   0 1258.07  120.69
   3   6   0 1546.05  120.69
   3   6   0 1430.36  119.49
   3   6   0 1255.97  138.29
  -4  -6   0   53.99   10.90
  -4  -6   0   63.49   12.40
  -4  -6   0   49.10    9.90
   4   6   0   78.69   11.50
   4   6   0   45.20    7.70
   4   6   0   66.89   12.00
   4   6   0   61.69   15.00
   4   6   0   62.19   15.30
   4   6   0   63.59   20.90
   4   6   0   56.39   25.20
   4   6   0   67.29   14.00
  -5  -6   0  549.05   50.19
  -5  -6   0  464.35   51.49
  -5  -6   0  490.05   50.29
   5   6   0  550.54   50.79
   5   6   0  498.45   54.19
   5   6   0  516.95   67.99
   5   6   0  562.54   47.80
   5   6   0  587.94   52.89
   5   6   0  619.64   51.79
   5   6   0  522.25   71.69
  -6  -6   0  726.93   70.99
  -6  -6   0  761.92   69.69
  -6  -6   0  808.82   69.59
   6   6   0  665.23   87.09
   6   6   0  898.01   71.19
   6   6   0  615.94   74.69
   6   6   0  702.73   90.59
   6   6   0  833.22   66.39
   6   6   0  637.14   73.49
   6   6   0  836.62   71.99
   6   6   0  770.02   69.89
  -7  -6   0  184.78   23.00
  -7  -6   0  168.18   25.60
  -7  -6   0  181.68   23.30
   7   6   0  252.87   52.29
   7   6   0  275.07   47.20
   7   6   0  204.88   23.40
   7   6   0  217.38   26.80
   7   6   0  190.98   24.00
   7   6   0  138.99   30.20
   7   6   0  194.08   43.10
   7   6   0  165.48   29.60
  -8  -6   0  260.57   28.80
  -8  -6   0  263.17   32.20
  -8  -6   0  299.67   29.90
   8   6   0  196.08   47.70
   8   6   0  327.77   59.89
   8   6   0  283.27   31.90
   8   6   0  251.77   28.80
   8   6   0  153.88   41.00
   8   6   0  295.87   50.39
   8   6   0  304.77   29.70
   8   6   0  190.78   37.40
   8   6   0  209.78   36.20
  -9  -6   0  593.74   54.69
  -9  -6   0  674.23   54.49
  -9  -6   0  529.85   56.49
   9   6   0  593.14   54.59
   9   6   0  454.75   64.89
   9   6   0  677.83   79.29
   9   6   0  415.86   72.39
   9   6   0  555.54   55.79
   9   6   0  500.95   79.79
   9   6   0  666.63   82.29
   9   6   0  494.75   61.69
 -10  -6   0  206.68   25.80
 -10  -6   0  182.58   23.80
 -10  -6   0  194.98   41.50
  10   6   0  126.99   32.70
  10   6   0  191.98   48.70
  10   6   0  189.68   25.70
  10   6   0  177.48   25.70
  10   6   0  175.28   24.40
  10   6   0  257.27   49.20
 -11  -6   0   29.80   13.10
 -11  -6   0   30.50   17.70
  11   6   0   11.40   29.30
  11   6   0   30.20   15.30
  11   6   0   23.30   14.30
  11   6   0   63.49   31.00
  11   6   0   -1.60   22.40
 -12  -6   0  101.19   24.10
 -12  -6   0  122.69   21.50
 -12  -6   0  146.09   20.80
  12   6   0  164.18   37.60
  12   6   0  110.69   45.80
  12   6   0   76.99   40.00
  12   6   0  131.79   21.20
  16  -7   0  177.28   34.40
 -16   7   0  118.29   22.90
 -16   7   0  122.99   20.80
 -16   7   0  117.39   16.30
  15  -7   0   50.09   24.20
 -15   7   0   26.20    9.70
 -15   7   0   51.69   16.70
 -15   7   0   60.09   16.40
  14  -7   0  350.46   44.10
 -14   7   0  342.17   37.10
 -14   7   0  284.87   36.90
 -14   7   0  338.97   32.90
  13  -7   0   97.09   23.80
 -13   7   0  111.19   31.70
 -13   7   0   91.69   15.70
 -13   7   0   63.39   17.30
 -13   7   0   73.19   12.40
  12  -7   0    5.50   15.20
 -12   7   0    4.60   11.80
 -12   7   0   13.70   12.00
 -12   7   0   14.40   10.50
 -12   7   0   23.70   33.30
  11  -7   0  739.63   65.69
 -11   7   0  692.43   72.59
 -11   7   0  683.13   61.29
 -11   7   0  678.53   63.49
 -11   7   0  576.34   58.09
  10  -7   0 1208.98   98.19
 -10   7   0 1002.40   95.89
 -10   7   0  972.40   92.69
 -10   7   0 1035.60   94.39
 -10   7   0  979.20   95.89
 -10   7   0  994.90   96.49
 -10   7   0 1158.88   93.19
 -10   7   0 1136.19  104.49
   9  -7   0   60.49    8.40
   9  -7   0   81.79   15.40
   9  -7   0   61.69   13.50
  -9   7   0   56.49    8.80
  -9   7   0   60.89   11.10
  -9   7   0   74.39   15.30
  -9   7   0  101.19   15.80
  -9   7   0   72.69   14.90
  -9   7   0  116.19   20.40
   8  -7   0  924.31   77.39
   8  -7   0  805.52   75.49
   8  -7   0  852.81   74.49
   8  -7   0  804.32   77.09
  -8   7   0  821.72   83.19
  -8   7   0  824.72   85.09
  -8   7   0  804.92   82.59
  -8   7   0  839.02   75.99
  -8   7   0  840.92   80.79
  -8   7   0  933.51   75.49
  -8   7   0  888.51   82.89
  -8   7   0  774.02   74.79
   7  -7   0  652.63   58.89
   7  -7   0  603.44   54.99
   7  -7   0  679.13   54.59
  -7   7   0  544.45   60.79
  -7   7   0  563.04   65.49
  -7   7   0  636.84   55.09
  -7   7   0  586.84   54.99
  -7   7   0  597.74   57.59
  -7   7   0  582.54   63.89
  -7   7   0  663.83   55.39
  -7   7   0  457.55   73.09
   6  -7   0  235.28   22.60
   6  -7   0  244.28   22.40
   6  -7   0  201.08   23.50
   6  -7   0  234.08   22.50
  -6   7   0  217.08   33.40
  -6   7   0  234.18   24.10
  -6   7   0  188.78   32.70
  -6   7   0  276.87   25.30
  -6   7   0  235.58   31.40
  -6   7   0  199.68   31.30
  -6   7   0  190.48   22.30
  -6   7   0  220.18   22.80
  -6   7   0  227.58   22.60
   5  -7   0   89.89   10.60
   5  -7   0   67.79    9.10
   5  -7   0   53.79    8.70
   5  -7   0   44.60    8.60
  -5   7   0   68.69   19.30
  -5   7   0   23.50   12.90
  -5   7   0   50.99    8.90
  -5   7   0   51.89    9.20
  -5   7   0   70.59   16.00
  -5   7   0   56.99    8.30
  -5   7   0   36.40    7.80
  -5   7   0   68.79   21.80
  -5   7   0   47.20   17.90
   4  -7   0 1837.22  146.29
   4  -7   0 1777.32  146.19
   4  -7   0 1646.44  145.49
  -4   7   0 1559.94  145.19
  -4   7   0 1526.65  157.88
  -4   7   0 1666.63  146.79
  -4   7   0 1554.64  160.78
  -4   7   0 1689.23  145.49
   3  -7   0  772.52   63.69
   3  -7   0  733.63   63.49
   3  -7   0  718.73   62.59
  -3   7   0  674.53   62.49
  -3   7   0  612.44   77.09
  -3   7   0  640.54   62.89
  -3   7   0  741.73   64.19
  -3   7   0  680.13   76.39
   2  -7   0  211.08   20.80
   2  -7   0  186.58   19.30
   2  -7   0  177.08   20.40
   2  -7   0  217.08   21.20
  -2   7   0  200.08   20.20
  -2   7   0  184.18   32.00
  -2   7   0  148.49   19.20
  -2   7   0  256.17   42.10
  -2   7   0  182.58   23.60
  -2   7   0  285.97   39.30
  -2   7   0  198.48   34.70
  -2   7   0  185.98   21.20
   1  -7   0 1361.76  120.89
   1  -7   0 1538.45  121.49
   1  -7   0 1595.54  121.29
   1  -7   0 1365.06  119.89
  -1   7   0 1272.07  120.59
  -1   7   0 1224.48  119.19
  -1   7   0 1297.27  121.39
  -1   7   0 1620.04  124.09
  -1   7   0 1155.98  135.49
  -1   7   0 1164.88  138.29
   0  -7   0 1022.20   82.79
   0  -7   0  940.71   83.79
   0  -7   0 1100.89   84.79
   0  -7   0  860.31   83.19
   0   7   0  843.02   90.69
   0   7   0  947.51   83.79
   0   7   0  811.52   97.79
   0   7   0  873.81   82.89
   0   7   0  881.71   84.29
   0   7   0 1107.49  114.89
  -1  -7   0  470.35   50.39
  -1  -7   0  649.24   50.19
  -1  -7   0  473.35   50.79
   1   7   0  579.54   68.99
   1   7   0  592.44   72.29
   1   7   0  590.54   51.39
   1   7   0  587.44   52.29
   1   7   0  530.15   50.99
  -2  -7   0  245.38   24.00
  -2  -7   0  209.48   20.20
  -2  -7   0  187.18   21.80
  -2  -7   0  203.58   21.60
   2   7   0  165.98   22.90
   2   7   0  237.38   23.80
   2   7   0  204.48   22.10
   2   7   0  178.18   22.20
   2   7   0  170.38   39.90
   2   7   0  160.88   37.20
  -3  -7   0  760.72   80.29
  -3  -7   0 1022.40   82.09
  -3  -7   0  934.21   80.39
   3   7   0  752.02  100.99
   3   7   0  858.21   99.59
   3   7   0  940.51   80.99
   3   7   0  845.82   82.29
   3   7   0 1011.30   87.39
  -4  -7   0  632.94   63.09
  -4  -7   0  693.53   63.79
  -4  -7   0  688.53   64.89
   4   7   0  664.43   66.49
   4   7   0  591.04   66.49
   4   7   0  744.43  109.99
   4   7   0  641.54   69.39
   4   7   0  733.63   64.19
   4   7   0  748.13   61.89
   4   7   0  780.42   65.09
   4   7   0  780.92  106.69
  -5  -7   0  142.29   19.20
  -5  -7   0  143.29   19.80
  -5  -7   0  137.49   20.30
   5   7   0  148.69   20.30
   5   7   0  155.88   43.50
   5   7   0  159.18   23.60
   5   7   0  145.49   20.50
   5   7   0  103.89   29.10
   5   7   0  153.58   24.20
   5   7   0  156.18   15.10
   5   7   0  183.98   40.50
   5   7   0   99.59   31.40
   5   7   0   99.99   25.40
  -6  -7   0  714.03   66.39
  -6  -7   0  664.83   68.39
  -6  -7   0  667.93   66.69
   6   7   0  882.11   93.59
   6   7   0  669.83   71.49
   6   7   0  531.85   85.39
   6   7   0  763.82   63.39
   6   7   0  671.83   93.69
   6   7   0  826.92   68.39
   6   7   0  711.33   70.89
   6   7   0  775.02   67.69
  -7  -7   0 1114.79   92.79
  -7  -7   0  942.61  100.09
  -7  -7   0 1035.20   94.69
   7   7   0 1059.79   97.09
   7   7   0 1060.29   99.19
   7   7   0 1135.59   93.89
   7   7   0  899.61   99.89
   7   7   0  930.91  116.19
   7   7   0  886.11  120.59
  -8  -7   0   28.40   12.80
  -8  -7   0   36.40   13.60
  -8  -7   0   41.10   15.60
   8   7   0   40.20   20.70
   8   7   0   21.10   21.80
   8   7   0  -12.80   28.10
   8   7   0   35.90   13.60
   8   7   0   52.69   27.20
   8   7   0   -4.30   21.40
   8   7   0   13.30   21.40
   8   7   0   38.90   26.60
   8   7   0   32.50   13.40
  -9  -7   0  555.44   51.49
  -9  -7   0  547.85   51.79
   9   7   0  350.46   89.59
   9   7   0  538.75   80.29
   9   7   0  462.45  101.79
   9   7   0  447.26   51.39
   9   7   0  590.94   52.59
   9   7   0  563.24   77.59
   9   7   0  440.96   58.29
 -10  -7   0   61.39   18.30
 -10  -7   0   65.19   19.60
 -10  -7   0   68.49   16.00
  10   7   0   36.10   17.60
  10   7   0   68.59   31.10
  10   7   0  102.29   39.70
  10   7   0   46.40   25.20
 -11  -7   0    5.70   17.70
 -11  -7   0   10.90   14.30
 -11  -7   0    3.60   12.20
  11   7   0    4.60   15.40
  11   7   0    4.50   25.00
  11   7   0   -1.50   31.30
  11   7   0   58.39   35.90
  16  -8   0  356.06   49.50
 -16   8   0  371.36   41.50
 -16   8   0  303.47   50.09
  15  -8   0   34.30   22.00
 -15   8   0   39.00   15.90
 -15   8   0   24.20    9.60
 -15   8   0   13.50   14.70
  14  -8   0  290.17   37.30
 -14   8   0  266.57   31.50
 -14   8   0  234.78   27.40
  13  -8   0  353.96   41.20
 -13   8   0  254.47   49.70
 -13   8   0  348.87   35.70
  12  -8   0  131.29   22.50
 -12   8   0  120.39   16.50
 -12   8   0   79.59   10.90
 -12   8   0  103.59   11.80
  11  -8   0  419.16   41.10
 -11   8   0  339.47   33.90
 -11   8   0  329.27   37.00
 -11   8   0  383.76   34.70
 -11   8   0  368.26   38.00
 -11   8   0  384.06   37.60
 -11   8   0  358.36   50.79
  10  -8   0 1238.68  101.99
  10  -8   0 1009.30   96.79
  10  -8   0 1090.99  101.49
 -10   8   0 1093.99  103.59
 -10   8   0 1161.88   98.39
 -10   8   0 1055.49  108.19
 -10   8   0 1121.39  105.59
 -10   8   0 1057.89   97.99
 -10   8   0 1158.08  107.79
 -10   8   0 1135.39   99.19
 -10   8   0 1126.89  105.19
   9  -8   0  253.67   29.90
   9  -8   0  312.27   27.90
   9  -8   0  331.47   32.80
   9  -8   0  350.76   32.00
  -9   8   0  299.17   37.20
  -9   8   0  228.38   30.10
  -9   8   0  281.67   37.60
  -9   8   0  328.97   30.00
  -9   8   0  262.27   40.10
  -9   8   0  305.07   40.60
  -9   8   0  267.17   35.10
   8  -8   0   38.40    9.30
   8  -8   0   40.20   10.20
   8  -8   0   25.00   10.00
  -8   8   0   69.69   19.70
  -8   8   0   44.10   14.20
  -8   8   0   37.20    8.00
  -8   8   0   47.90   15.20
  -8   8   0   61.39   17.20
  -8   8   0   23.60    8.80
   7  -8   0  761.82   61.29
   7  -8   0  747.13   61.19
   7  -8   0  624.34   62.19
   7  -8   0  622.84   60.89
   7  -8   0  751.62   61.59
  -7   8   0  656.43   73.69
  -7   8   0  671.63   76.99
  -7   8   0  676.43   71.69
  -7   8   0  549.35   61.79
  -7   8   0  675.83   74.09
  -7   8   0  650.43   62.99
  -7   8   0  607.54   60.89
  -7   8   0  726.43   61.89
  -7   8   0  692.73   61.79
   6  -8   0 1250.57  101.39
   6  -8   0 1277.37  101.69
   6  -8   0 1102.99  100.89
   6  -8   0 1171.78  101.79
  -6   8   0 1213.48  100.89
  -6   8   0 1076.69  101.69
  -6   8   0 1067.79  101.59
  -6   8   0 1008.60  115.29
  -6   8   0 1213.18  116.19
  -6   8   0 1011.60  101.59
  -6   8   0 1187.28  119.39
  -6   8   0 1103.89  113.99
   5  -8   0  202.68   20.40
   5  -8   0  191.58   19.50
   5  -8   0  171.48   19.20
  -5   8   0  196.18   20.80
  -5   8   0  189.28   30.90
  -5   8   0  167.08   18.00
  -5   8   0  159.28   36.30
  -5   8   0  153.38   19.00
  -5   8   0  168.68   18.90
  -5   8   0  165.68   20.50
  -5   8   0  149.59   33.60
  -5   8   0  268.67   37.50
   4  -8   0  917.61   75.59
   4  -8   0  926.21   73.89
   4  -8   0  804.22   72.69
  -4   8   0  761.82   89.99
  -4   8   0  761.62   74.09
  -4   8   0  766.42   87.29
  -4   8   0  803.92   74.19
  -4   8   0  752.72   72.39
   3  -8   0  971.20   77.79
   3  -8   0 1025.60   79.69
   3  -8   0  895.01   76.39
  -3   8   0  794.12   76.19
  -3   8   0  706.93   76.59
  -3   8   0  857.61   78.29
  -3   8   0  868.31   93.39
  -3   8   0  783.62   94.69
  -3   8   0  834.92   78.09
   2  -8   0  108.09   20.40
   2  -8   0  123.19   16.40
   2  -8   0  127.09   15.70
   2  -8   0   97.99   13.30
  -2   8   0  124.09   33.30
  -2   8   0  115.69   17.00
  -2   8   0   90.09   15.30
  -2   8   0  164.08   36.30
  -2   8   0  156.88   38.20
  -2   8   0  114.29   15.20
  -2   8   0  106.19   27.60
   1  -8   0  903.01   74.59
   1  -8   0  942.91   75.69
  -1   8   0  774.32   92.29
  -1   8   0  699.73   80.29
  -1   8   0  734.23   75.99
  -1   8   0  947.41   77.59
  -1   8   0  981.70  107.49
  -1   8   0  757.82   73.49
   0  -8   0  495.85   45.80
   0  -8   0  585.64   47.40
   0  -8   0  459.85   47.30
   0  -8   0  483.15   46.10
   0   8   0  439.76   44.60
   0   8   0  420.26   47.40
   0   8   0  387.36   60.19
   0   8   0  438.86   65.39
   0   8   0  553.94   46.50
   0   8   0  576.94   48.90
  -1  -8   0  339.17   38.90
  -1  -8   0  395.86   38.90
  -1  -8   0  428.76   37.90
  -1  -8   0  456.85   40.80
   1   8   0  416.06   42.00
   1   8   0  401.46   39.40
   1   8   0  580.44   65.49
   1   8   0  364.96   38.60
   1   8   0  364.06   56.39
   1   8   0  429.76   40.50
  -2  -8   0   69.09   12.70
  -2  -8   0   40.60    8.70
  -2  -8   0   37.10    9.70
  -2  -8   0   31.90   10.00
   2   8   0   97.79   41.90
   2   8   0   44.20   10.70
   2   8   0   33.50   11.30
   2   8   0   15.60   15.70
   2   8   0   58.59   27.00
   2   8   0   29.80   17.00
   2   8   0   55.79   12.40
   2   8   0   42.10   13.60
   2   8   0   38.70   10.60
  -3  -8   0  677.53   66.59
  -3  -8   0  676.63   66.09
  -3  -8   0  838.22   68.59
  -3  -8   0  715.43   65.29
   3   8   0  734.03   67.19
   3   8   0  627.24   86.49
   3   8   0  798.42  104.39
   3   8   0  798.92   69.89
   3   8   0  632.14   67.89
   3   8   0  783.12   68.19
  -4  -8   0  566.54   56.59
  -4  -8   0  560.14   54.69
  -4  -8   0  536.85   55.09
   4   8   0  494.05   77.79
   4   8   0  658.43   53.49
   4   8   0  607.24   55.99
   4   8   0  707.43   59.39
   4   8   0  488.95   57.09
   4   8   0  488.35   74.09
   4   8   0  665.83   56.99
  -5  -8   0  342.67   35.90
  -5  -8   0  314.07   37.70
  -5  -8   0  302.67   35.00
   5   8   0  348.07   36.60
   5   8   0  420.86   66.09
   5   8   0  289.27   62.59
   5   8   0  304.17   39.30
   5   8   0  481.55   72.19
   5   8   0  369.06   32.40
   5   8   0  361.36   40.30
   5   8   0  380.66   37.40
   5   8   0  249.88   56.59
  -6  -8   0  255.87   30.40
  -6  -8   0  301.37   33.60
  -6  -8   0  247.88   30.10
   6   8   0  236.18   30.90
   6   8   0  262.27   36.30
   6   8   0  288.07   63.79
   6   8   0  447.66   79.29
   6   8   0  307.77   32.20
   6   8   0  269.77   58.19
   6   8   0  369.86   65.69
   6   8   0  303.17   36.50
   6   8   0  186.08   37.40
   6   8   0  284.37   25.60
  -7  -8   0 1106.79   99.69
  -7  -8   0 1201.58  102.39
  -7  -8   0 1125.59   99.39
   7   8   0 1131.59  102.89
   7   8   0  789.72  139.79
   7   8   0 1384.66  131.99
   7   8   0  858.01  103.49
   7   8   0 1140.69  100.69
   7   8   0  950.00  101.79
   7   8   0 1285.47  133.69
  -8  -8   0  318.17   32.10
  -8  -8   0  269.47   30.60
  -8  -8   0  252.37   36.80
   8   8   0  237.78   37.40
   8   8   0  182.78   38.00
   8   8   0  238.68   31.00
   8   8   0  266.77   37.00
   8   8   0  281.67   36.70
   8   8   0  177.58   48.40
   8   8   0  161.28   53.89
  -9  -8   0  123.09   24.70
  -9  -8   0  124.59   20.90
  -9  -8   0  126.19   20.60
   9   8   0  168.58   27.00
   9   8   0  201.68   49.70
   9   8   0  104.99   29.30
   9   8   0   80.19   46.40
 -10  -8   0  161.58   23.00
 -10  -8   0  149.29   22.30
 -10  -8   0  107.19   25.00
  10   8   0   99.49   43.40
  10   8   0  118.79   32.50
  10   8   0  111.59   44.40
  10   8   0  162.58   27.30
  15  -9   0   47.90   22.80
 -15   9   0   26.90   14.60
 -15   9   0   36.40   10.60
 -15   9   0   30.30   21.80
  14  -9   0  223.78   33.90
 -14   9   0  184.08   24.10
 -14   9   0  229.18   28.20
  13  -9   0  461.85   45.80
 -13   9   0  362.56   56.09
 -13   9   0  371.06   35.40
 -13   9   0  428.96   40.90
 -13   9   0  380.36   35.60
  12  -9   0  231.58   29.80
 -12   9   0  181.08   21.30
 -12   9   0  224.78   22.30
 -12   9   0  243.48   49.40
 -12   9   0  222.38   25.80
  11  -9   0   55.89    6.80
  11  -9   0   64.19   15.60
  11  -9   0   75.19   16.20
  11  -9   0   47.20    6.60
 -11   9   0   72.09   11.00
 -11   9   0   55.69    9.40
 -11   9   0   90.39   26.70
 -11   9   0   79.89   23.10
 -11   9   0   62.89   12.60
 -11   9   0   78.69   17.10
 -11   9   0   67.29   20.60
 -11   9   0   67.89   15.20
 -11   9   0   68.49   12.00
  10  -9   0  796.72   73.09
  10  -9   0  853.31   72.39
  10  -9   0  709.83   70.19
 -10   9   0  759.12   82.59
 -10   9   0  749.92   77.19
 -10   9   0  734.93   80.69
 -10   9   0  755.22   79.59
 -10   9   0  709.03   69.69
 -10   9   0  751.02   79.19
 -10   9   0  792.62   70.29
 -10   9   0  837.92   70.29
   9  -9   0  761.42   64.89
   9  -9   0  754.72   64.19
   9  -9   0  616.74   61.79
   9  -9   0  699.23   60.99
   9  -9   0  742.33   60.99
  -9   9   0  599.54   61.59
  -9   9   0  718.43   61.89
  -9   9   0  583.24   70.19
  -9   9   0  689.73   73.79
  -9   9   0  608.44   75.19
  -9   9   0  720.53   62.29
  -9   9   0  584.54   71.69
  -9   9   0  691.23   71.49
  -9   9   0  627.34   61.59
   8  -9   0   51.79   11.50
   8  -9   0   49.90   10.40
  -8   9   0   22.10   15.00
  -8   9   0   78.29   20.50
  -8   9   0   61.39   10.80
  -8   9   0   25.10   16.70
  -8   9   0   52.19   19.40
  -8   9   0   63.19   22.10
  -8   9   0   60.49   10.90
   7  -9   0  201.68   23.70
   7  -9   0  185.58   22.60
   7  -9   0  223.98   22.50
  -7   9   0  247.88   24.40
  -7   9   0  211.18   30.60
  -7   9   0  191.18   34.10
  -7   9   0  175.78   22.40
  -7   9   0  206.48   36.90
  -7   9   0  225.68   38.90
  -7   9   0  207.08   23.50
  -7   9   0  194.18   22.20
  -7   9   0  231.18   40.50
   6  -9   0 1130.39   90.19
   6  -9   0  955.10   89.29
   6  -9   0  950.60   91.89
   6  -9   0 1082.49   90.19
  -6   9   0 1111.79  111.09
  -6   9   0 1009.10   90.89
  -6   9   0  991.80   89.29
  -6   9   0  885.21  106.89
  -6   9   0 1214.68  108.89
  -6   9   0 1040.90   90.89
  -6   9   0  826.22   89.19
  -6   9   0  929.61  104.29
   5  -9   0  917.81   83.79
   5  -9   0 1053.69   84.49
   5  -9   0  940.41   83.39
   5  -9   0  995.30   84.19
  -5   9   0  910.41   83.29
  -5   9   0  758.22  100.49
  -5   9   0 1083.39  103.89
  -5   9   0  814.82   84.69
  -5   9   0  810.32   98.19
  -5   9   0 1117.59  108.99
  -5   9   0  922.81   84.89
   4  -9   0  161.18   17.90
   4  -9   0  186.98   19.60
  -4   9   0  139.59   24.30
  -4   9   0  144.19   29.90
  -4   9   0  144.59   33.00
  -4   9   0  128.09   17.60
  -4   9   0  159.58   33.60
  -4   9   0  194.88   22.30
  -4   9   0  151.48   20.40
  -4   9   0  160.58   35.40
   3  -9   0 1293.07  102.09
   3  -9   0 1093.29  100.29
   3  -9   0 1292.47  101.89
  -3   9   0 1152.08  102.59
  -3   9   0 1112.59  120.09
  -3   9   0 1158.78  124.19
  -3   9   0  959.10  100.09
  -3   9   0 1014.60  100.89
  -3   9   0 1149.58  102.69
   2  -9   0  389.26   38.50
   2  -9   0  477.15   39.70
   2  -9   0  382.56   38.20
  -2   9   0  415.96   40.80
  -2   9   0  338.77   57.09
  -2   9   0  352.96   37.90
  -2   9   0  550.84   65.39
  -2   9   0  303.37   53.19
  -2   9   0  364.36   39.30
   1  -9   0  216.38   23.70
   1  -9   0  199.78   22.40
   1  -9   0  191.18   22.50
   1  -9   0  191.98   20.40
  -1   9   0  186.68   22.30
  -1   9   0  309.47   50.09
  -1   9   0  287.07   64.39
  -1   9   0  179.18   23.10
  -1   9   0  209.68   26.50
  -1   9   0  211.88   44.80
  -1   9   0  152.58   17.80
  -1   9   0  326.17   69.19
   0  -9   0 1611.24  153.48
   0  -9   0 1874.51  152.88
   0  -9   0 1853.21  154.18
   0  -9   0 1866.41  154.88
   0   9   0 1836.82  156.18
   0   9   0 1443.86  172.98
   0   9   0 1816.52  154.28
   0   9   0 1417.26  175.98
   0   9   0 1735.63  155.18
  -1  -9   0  748.33   63.29
  -1  -9   0  684.23   60.39
  -1  -9   0  597.94   61.69
  -1  -9   0  608.54   61.29
   1   9   0  715.43   64.99
   1   9   0  602.44   82.69
   1   9   0  888.51   91.29
   1   9   0  738.53   63.79
   1   9   0  684.23   62.29
   1   9   0  666.23   96.99
   1   9   0  562.84   60.99
  -2  -9   0   32.40   12.90
  -2  -9   0   54.59   10.00
  -2  -9   0   50.19   11.60
  -2  -9   0   50.39   12.10
   2   9   0   83.29   39.20
   2   9   0   33.60   24.60
   2   9   0   40.00   33.80
   2   9   0   49.99   12.30
   2   9   0   47.90   12.90
   2   9   0   50.79   17.00
   2   9   0   91.39   34.70
   2   9   0   63.49   12.60
   2   9   0   46.30   13.50
  -3  -9   0  708.13   66.69
  -3  -9   0  675.53   65.39
  -3  -9   0  809.82   69.29
  -3  -9   0  691.63   66.99
   3   9   0  636.44   68.59
   3   9   0  779.92   70.89
   3   9   0  763.92   68.89
   3   9   0  905.61   96.49
   3   9   0  663.93   93.99
   3   9   0  728.63   67.69
   3   9   0  655.03   89.29
  -4  -9   0  497.95   49.00
  -4  -9   0  473.15   50.69
  -4  -9   0  476.25   50.19
  -4  -9   0  581.34   53.59
   4   9   0  583.44   55.49
   4   9   0  553.14   52.09
   4   9   0  669.93   84.59
   4   9   0  601.34   53.09
   4   9   0  474.35   52.89
   4   9   0  422.66   76.89
   4   9   0  577.84   49.10
   4   9   0  384.26   70.89
  -5  -9   0  263.17   31.70
  -5  -9   0  317.57   31.60
  -5  -9   0  339.27   35.50
   5   9   0  281.37   38.10
   5   9   0  280.47   80.19
   5   9   0  313.07   33.80
   5   9   0  253.07   34.60
   5   9   0  252.27   80.39
   5   9   0  287.47   28.20
   5   9   0  321.47   66.59
   5   9   0  271.67   41.60
   5   9   0  262.77   61.69
   5   9   0  230.08   36.60
  -6  -9   0  188.08   25.10
  -6  -9   0  201.98   27.10
  -6  -9   0  192.98   25.40
   6   9   0  158.08   46.30
   6   9   0  168.88   18.90
   6   9   0  142.49   30.60
   6   9   0  196.88   29.80
   6   9   0  252.57   58.59
   6   9   0  176.88   29.90
   6   9   0  187.18   51.09
   6   9   0  198.68   25.40
   6   9   0  203.48   27.70
   6   9   0  149.49   52.59
  -7  -9   0  583.84   55.39
  -7  -9   0  600.54   55.79
  -7  -9   0  619.44   59.29
   7   9   0  379.56   88.89
   7   9   0  645.54   92.99
   7   9   0  564.94   60.59
   7   9   0  519.85   55.89
   7   9   0  704.13   90.59
   7   9   0  461.85   59.99
   7   9   0  508.55   92.69
  -8  -9   0  372.96   43.50
  -8  -9   0  388.06   40.10
  -8  -9   0  421.56   39.90
   8   9   0  328.57   63.29
   8   9   0  340.77   46.70
   8   9   0  311.87   46.20
   8   9   0  224.48   63.59
  -9  -9   0    2.10   17.30
  -9  -9   0   -5.20   14.40
  -9  -9   0    0.00   13.00
   9   9   0   -4.10   21.50
   9   9   0  -55.99   24.10
   9   9   0    8.40   20.40
 -10  -9   0  328.77   35.10
  10   9   0  194.88   42.10
  15 -10   0  204.08   33.90
 -15  10   0  200.58   24.30
 -15  10   0  186.28   24.80
 -15  10   0  200.58   26.00
  14 -10   0   56.49   19.40
 -14  10   0   31.30    5.10
 -14  10   0   42.50   14.00
  13 -10   0  637.44   59.59
 -13  10   0  623.14   55.49
 -13  10   0  590.94   54.49
 -13  10   0  564.44   52.39
 -13  10   0  509.95   51.89
 -13  10   0  543.05   86.79
  12 -10   0  389.46   38.70
 -12  10   0  340.97   51.89
 -12  10   0  310.87   33.00
 -12  10   0  354.66   34.20
 -12  10   0  291.07   40.90
 -12  10   0  393.66   36.20
 -12  10   0  325.57   40.30
 -12  10   0  344.27   44.00
 -12  10   0  304.37   39.50
 -12  10   0  376.36   35.50
  11 -10   0   15.20    5.50
  11 -10   0    6.50   11.00
  11 -10   0   11.60   12.80
 -11  10   0    3.60   14.80
 -11  10   0   18.30   10.20
 -11  10   0   21.00    9.80
 -11  10   0  -10.90   11.10
 -11  10   0   11.70   22.00
 -11  10   0   15.30   16.60
 -11  10   0   15.30    9.70
  10 -10   0  610.94   58.29
  10 -10   0  606.84   54.39
  10 -10   0  572.44   55.89
  10 -10   0  656.43   56.79
 -10  10   0  518.25   55.19
 -10  10   0  620.44   72.79
 -10  10   0  521.55   64.79
 -10  10   0  513.75   67.69
 -10  10   0  544.05   55.39
 -10  10   0  581.84   67.79
 -10  10   0  694.93   56.59
 -10  10   0  650.13   55.99
 -10  10   0  619.14   68.39
   9 -10   0  703.13   65.99
   9 -10   0  773.92   68.19
   9 -10   0  802.12   65.59
  -9  10   0  601.94   73.39
  -9  10   0  830.62   66.29
  -9  10   0  702.33   79.89
  -9  10   0  624.54   82.19
  -9  10   0  676.53   65.79
  -9  10   0  709.53   66.69
  -9  10   0  648.44   79.89
  -9  10   0  642.14   77.29
  -9  10   0  813.12   67.29
   8 -10   0  283.47   27.40
   8 -10   0  305.97   28.10
   8 -10   0  234.68   27.40
   8 -10   0  225.28   28.70
  -8  10   0  210.28   36.10
  -8  10   0  309.27   30.00
  -8  10   0  249.58   49.40
  -8  10   0  233.58   44.50
  -8  10   0  261.47   28.90
  -8  10   0  261.37   27.80
  -8  10   0  271.07   27.00
  -8  10   0  261.07   43.70
  -8  10   0  229.38   40.80
   7 -10   0  285.37   27.40
   7 -10   0  211.88   27.60
   7 -10   0  258.37   27.10
  -7  10   0  250.07   42.60
  -7  10   0  283.97   29.20
  -7  10   0  209.28   26.80
  -7  10   0  332.67   30.10
  -7  10   0  313.67   49.80
  -7  10   0  250.27   46.70
  -7  10   0  264.27   46.40
  -7  10   0  191.98   33.90
  -7  10   0  266.27   26.80
   6 -10   0  887.31   79.79
   6 -10   0  936.71   80.19
   6 -10   0  782.52   79.09
   6 -10   0  951.60   79.99
  -6  10   0  820.92   80.79
  -6  10   0  771.92   79.19
  -6  10   0  843.82  100.59
  -6  10   0 1051.69  106.89
  -6  10   0  841.92   78.89
  -6  10   0  882.61   81.19
  -6  10   0 1007.70  101.69
  -6  10   0  968.70   99.89
   5 -10   0  599.64   57.49
   5 -10   0  685.13   58.69
   5 -10   0  688.63   59.19
  -5  10   0  536.85   57.69
  -5  10   0  634.64   60.19
  -5  10   0  585.44   59.79
  -5  10   0  832.42   89.49
  -5  10   0  556.84   75.19
  -5  10   0  598.14   57.49
  -5  10   0  573.44   78.39
  -5  10   0  822.82   83.49
   4 -10   0   -1.70    8.80
   4 -10   0   12.50    8.50
   4 -10   0    4.20    7.00
  -4  10   0   11.30    9.80
  -4  10   0    5.60    7.60
  -4  10   0  -15.80   18.20
  -4  10   0    1.60   17.50
  -4  10   0   11.10   13.20
  -4  10   0   13.10    8.20
  -4  10   0    2.10   10.30
  -4  10   0   10.30   13.30
   3 -10   0 1463.15  121.29
   3 -10   0 1232.98  119.59
   3 -10   0 1418.26  121.59
  -3  10   0 1678.53  168.38
  -3  10   0 1071.89  139.59
  -3  10   0 1745.03  190.18
  -3  10   0 1278.77  122.39
  -3  10   0 1352.46  120.89
   2 -10   0 1253.97  107.59
   2 -10   0 1185.18  105.69
   2 -10   0 1288.87  107.29
  -2  10   0 1042.10  130.39
  -2  10   0 1106.99  107.99
  -2  10   0 1268.67  109.29
  -2  10   0 1191.48  106.99
  -2  10   0 1079.99  128.09
   1 -10   0   85.09   14.80
   1 -10   0   55.89   13.10
   1 -10   0   75.99   11.40
   1 -10   0   64.89   13.30
  -1  10   0   74.79   13.60
  -1  10   0   42.50   25.80
  -1  10   0   44.50   24.70
  -1  10   0   55.49    7.80
  -1  10   0   69.79   16.90
  -1  10   0   68.99   14.90
  -1  10   0  153.68   66.59
  -1  10   0   72.59   30.90
   0 -10   0  668.53   58.19
   0 -10   0  640.24   59.79
   0 -10   0  627.14   59.69
   0 -10   0  619.64   60.79
   0  10   0  684.63   63.39
   0  10   0  642.44   61.79
   0  10   0  659.33   97.89
   0  10   0  799.12   91.89
   0  10   0  615.74   59.99
   0  10   0  433.96   77.59
  -1 -10   0  823.62   72.69
  -1 -10   0  813.82   71.59
  -1 -10   0  821.22   69.69
  -1 -10   0  737.13   70.79
   1  10   0  619.04   95.99
   1  10   0  641.54   69.79
   1  10   0  776.82   71.79
   1  10   0  880.11   73.59
   1  10   0  840.22   74.99
   1  10   0  658.13   92.19
  -2 -10   0  427.86   41.40
  -2 -10   0  428.16   39.00
  -2 -10   0  383.46   40.40
  -2 -10   0  403.16   43.00
   2  10   0  594.94   74.79
   2  10   0  422.06   43.00
   2  10   0  238.38   60.39
   2  10   0  491.15   46.70
   2  10   0  352.66   40.30
   2  10   0  388.76   41.70
  -3 -10   0  103.89   17.10
  -3 -10   0   91.09   18.40
  -3 -10   0   85.29   15.60
  -3 -10   0   99.69   13.90
   3  10   0   75.09   17.20
   3  10   0   89.29   17.10
   3  10   0  107.59   18.80
   3  10   0   60.19   29.90
   3  10   0   75.79   35.20
   3  10   0   54.19   32.00
   3  10   0   43.10   26.10
   3  10   0  103.39   22.60
   3  10   0   72.79   18.00
  -4 -10   0  594.74   58.09
  -4 -10   0  549.85   55.49
  -4 -10   0  548.85   57.19
  -4 -10   0  636.64   60.29
   4  10   0  646.94   55.99
   4  10   0  692.63   93.99
   4  10   0  837.52   99.79
   4  10   0  477.15   85.99
   4  10   0  662.03   63.49
   4  10   0  647.14   59.99
   4  10   0  601.94   58.89
   4  10   0  544.85   85.99
   4  10   0  504.75   59.29
  -5 -10   0   34.40   11.20
  -5 -10   0   48.40   14.30
  -5 -10   0   52.49   13.90
  -5 -10   0   37.00   16.40
   5  10   0   38.40   28.40
   5  10   0   44.00   19.00
   5  10   0   69.19   35.40
   5  10   0   36.90   14.70
   5  10   0   91.19   39.90
   5  10   0   38.20   17.40
   5  10   0   40.60   14.80
   5  10   0   60.39   20.70
   5  10   0   11.50   31.70
   5  10   0   34.80    9.60
  -6 -10   0   -4.00   12.20
  -6 -10   0    5.40   12.80
  -6 -10   0  -21.10   14.60
   6  10   0    5.60   39.20
   6  10   0  -28.00   28.10
   6  10   0    3.80   18.50
   6  10   0    8.70   16.70
   6  10   0   -4.00   35.40
   6  10   0   -3.80   29.70
   6  10   0   -3.20   18.90
   6  10   0    2.30    6.80
  -7 -10   0  210.18   28.70
  -7 -10   0  258.07   34.40
  -7 -10   0  233.78   29.80
   7  10   0  165.78   58.19
   7  10   0  184.48   18.40
   7  10   0  202.68   53.49
   7  10   0  188.48   19.80
   7  10   0  170.38   32.70
   7  10   0  221.88   33.90
   7  10   0  140.59   33.10
  -8 -10   0  468.95   51.59
  -8 -10   0  462.15   47.30
  -8 -10   0  407.06   46.40
   8  10   0  351.26   53.19
   8  10   0  469.55   54.79
   8  10   0  540.15   88.09
   8  10   0  368.96   89.69
  -9 -10   0   -5.80   23.70
  -9 -10   0   28.10   16.00
  -9 -10   0   -4.10   19.00
   9  10   0   14.90   22.70
   9  10   0    7.20   22.00
  15 -11   0  172.78   28.40
 -15  11   0  143.09   21.60
 -15  11   0  119.59   18.80
  14 -11   0   13.50   17.10
 -14  11   0   46.90   14.10
 -14  11   0   34.90    8.20
 -14  11   0   28.40   11.50
 -14  11   0   15.00    6.80
  13 -11   0  233.28   30.30
 -13  11   0  235.88   25.50
 -13  11   0  203.98   30.60
 -13  11   0  245.08   28.10
 -13  11   0  198.58   23.90
 -13  11   0  225.58   27.00
  12 -11   0  209.58   20.80
  12 -11   0  199.38   20.70
  12 -11   0  189.58   29.70
 -12  11   0  245.98   43.00
 -12  11   0  223.18   26.60
 -12  11   0  179.38   39.70
 -12  11   0  234.58   45.20
 -12  11   0  247.08   26.20
 -12  11   0  228.78   25.90
 -12  11   0  182.68   36.60
 -12  11   0  209.58   35.70
  11 -11   0  157.28   24.40
  11 -11   0  169.88   20.30
  11 -11   0  191.08   27.60
  11 -11   0  154.18   21.60
 -11  11   0  197.68   33.50
 -11  11   0  183.58   35.90
 -11  11   0  172.38   34.70
 -11  11   0  179.78   34.70
 -11  11   0  199.28   23.50
 -11  11   0  219.58   24.00
 -11  11   0  159.48   22.40
 -11  11   0  173.48   36.10
 -11  11   0  222.48   24.90
  10 -11   0   40.80   14.90
 -10  11   0   77.79   24.60
 -10  11   0   84.29   14.30
 -10  11   0  107.29   27.00
 -10  11   0   77.39   23.60
 -10  11   0   72.19   22.30
   9 -11   0  542.05   50.39
   9 -11   0  561.64   48.10
   9 -11   0  492.35   48.00
  -9  11   0  438.66   66.69
  -9  11   0  469.75   48.20
  -9  11   0  546.25   50.19
  -9  11   0  564.34   48.20
  -9  11   0  486.15   64.89
  -9  11   0  481.55   67.19
  -9  11   0  389.96   56.79
  -9  11   0  499.65   49.60
  -9  11   0  502.25   64.99
   8 -11   0  189.98   25.70
   8 -11   0  229.88   24.60
  -8  11   0  201.18   27.20
  -8  11   0  199.78   25.00
  -8  11   0  246.58   28.30
  -8  11   0  231.68   24.50
  -8  11   0  171.88   33.20
  -8  11   0  200.18   46.80
  -8  11   0  266.77   47.50
   7 -11   0   85.39   14.70
   7 -11   0  115.69   15.30
  -7  11   0   78.69   30.30
  -7  11   0   68.49   28.40
  -7  11   0   65.39   13.60
  -7  11   0  112.39   14.40
  -7  11   0   68.09   26.20
  -7  11   0   50.49   26.00
  -7  11   0   93.59   34.70
   6 -11   0  855.71   73.29
   6 -11   0  767.22   72.39
   6 -11   0  844.52   72.89
   6 -11   0  781.52   71.99
  -6  11   0  988.30  105.39
  -6  11   0  691.83   72.19
  -6  11   0  750.12   96.59
  -6  11   0  764.52   74.69
  -6  11   0  822.42   74.79
  -6  11   0  685.43   90.49
  -6  11   0  908.01   99.09
  -6  11   0  756.12   71.69
   5 -11   0  933.81   85.49
   5 -11   0  810.12   76.59
   5 -11   0  974.70   78.09
  -5  11   0  809.42   76.59
  -5  11   0  821.92  103.29
  -5  11   0  746.83   97.89
  -5  11   0  773.02   77.29
  -5  11   0  852.11   79.59
  -5  11   0  870.11   79.69
   4 -11   0   71.29   13.20
   4 -11   0   76.49   14.70
   4 -11   0   58.29   11.20
  -4  11   0   71.39   35.10
  -4  11   0   57.49   14.70
  -4  11   0  124.29   38.20
  -4  11   0   40.80   24.80
  -4  11   0   62.19   16.20
  -4  11   0   66.99   13.10
  -4  11   0   39.90   22.90
   3 -11   0  250.87   27.60
   3 -11   0  234.28   25.60
   3 -11   0  252.77   28.80
  -3  11   0  234.08   29.80
  -3  11   0  248.08   28.10
  -3  11   0  249.58   52.29
  -3  11   0  192.68   47.80
  -3  11   0  238.98   55.29
  -3  11   0  249.38   49.10
  -3  11   0  237.28   31.60
   2 -11   0  795.52   73.79
   2 -11   0  900.91   74.99
   2 -11   0  790.72   72.19
  -2  11   0 1008.10  106.49
  -2  11   0  751.22   76.49
  -2  11   0  694.93  100.79
  -2  11   0  805.42   73.99
  -2  11   0  671.83   94.69
  -2  11   0  711.83   75.09
  -2  11   0  958.40  110.39
   1 -11   0  486.05   49.80
   1 -11   0  463.55   48.60
   1 -11   0  531.85   49.20
   1 -11   0  536.65   47.30
  -1  11   0  507.95   51.29
  -1  11   0  623.74   85.99
  -1  11   0  493.35   52.79
  -1  11   0  594.24   81.09
  -1  11   0  509.95   49.30
  -1  11   0  390.56   72.29
  -1  11   0  368.86   68.19
   0 -11   0  146.59   19.80
   0 -11   0  131.79   17.70
   0 -11   0  120.59   18.60
   0 -11   0  160.38   21.80
   0  11   0  101.79   15.20
   0  11   0  140.79   24.00
   0  11   0  120.59   19.30
   0  11   0  187.78   44.60
   0  11   0  126.89   38.60
   0  11   0  162.18   23.00
   0  11   0  149.88   47.80
   0  11   0  297.67   71.99
  -1 -11   0 1022.00   86.29
  -1 -11   0  979.50   88.19
  -1 -11   0  915.11   87.59
  -1 -11   0 1015.30   89.49
   1  11   0  915.91   88.39
   1  11   0 1172.38  129.19
   1  11   0 1138.09  121.79
   1  11   0 1017.30   90.29
   1  11   0  815.12   86.29
   1  11   0 1036.50   92.29
   1  11   0  681.63  113.09
  -2 -11   0  352.76   36.50
  -2 -11   0  350.36   36.20
  -2 -11   0  363.86   38.80
  -2 -11   0  349.87   33.60
   2  11   0  449.95   76.39
   2  11   0  262.67   36.50
   2  11   0  302.67   64.59
   2  11   0  287.57   34.70
   2  11   0  328.27   42.20
   2  11   0  387.56   37.80
   2  11   0  276.07   68.29
   2  11   0  437.36   76.79
  -3 -11   0   -3.60   11.70
  -3 -11   0   -8.10    8.80
  -3 -11   0   11.00   12.20
  -3 -11   0  -16.20   12.80
   3  11   0   -5.60   12.60
   3  11   0    7.70   11.60
   3  11   0   56.59   35.20
   3  11   0    1.70   13.30
   3  11   0    6.40   12.30
   3  11   0   -0.20   33.80
   3  11   0   38.80   35.30
   3  11   0  -25.10   22.30
   3  11   0    3.70   19.00
  -4 -11   0  393.86   38.60
  -4 -11   0  353.46   35.80
   4  11   0  273.57   42.30
   4  11   0  289.47   39.30
   4  11   0  412.06   46.80
   4  11   0  436.26   44.00
   4  11   0  411.16   75.29
   4  11   0  426.56   83.69
   4  11   0  259.17   67.79
   4  11   0  235.48   66.09
   4  11   0  415.16   44.20
  -5 -11   0  276.67   34.80
  -5 -11   0  252.87   31.00
  -5 -11   0  287.17   38.70
   5  11   0  154.48   48.60
   5  11   0  199.48   60.59
   5  11   0  225.08   32.80
   5  11   0  271.67   26.50
   5  11   0  185.98   60.19
   5  11   0  126.09   49.80
   5  11   0  298.57   41.00
   5  11   0  179.88   35.10
  -6 -11   0   33.80   18.10
  -6 -11   0   30.90   15.30
  -6 -11   0   29.80   15.50
   6  11   0   36.30   20.10
   6  11   0   32.80   41.80
   6  11   0   43.10   23.60
   6  11   0   17.30   20.50
   6  11   0   -4.00   36.80
   6  11   0   -9.70   35.10
   6  11   0   39.10    9.20
   6  11   0   74.99   53.39
  -7 -11   0  132.29   26.10
  -7 -11   0  107.79   21.40
  -7 -11   0  148.09   22.20
   7  11   0  118.89   13.40
   7  11   0  158.38   69.69
   7  11   0  118.69   14.10
   7  11   0  128.09   65.99
   7  11   0  141.49   30.60
   7  11   0   99.99   26.00
   8  11   0  332.17   46.60
 -14  12   0   68.69   12.40
 -14  12   0   72.99   14.60
 -14  12   0   76.29   16.00
 -14  12   0   46.20   10.30
 -13  12   0   11.80    9.50
 -13  12   0   -0.80   11.00
 -13  12   0    8.40   19.60
 -13  12   0   15.90   10.80
 -13  12   0    3.10   15.50
 -13  12   0    8.70   12.50
  12 -12   0  223.68   29.60
 -12  12   0  130.39   35.70
 -12  12   0  187.08   24.60
 -12  12   0  230.48   25.90
 -12  12   0  260.97   27.20
 -12  12   0  213.88   26.20
 -12  12   0  132.89   33.10
 -12  12   0  147.49   37.20
  11 -12   0  325.97   37.40
  11 -12   0  339.37   35.70
  11 -12   0  373.76   40.70
 -11  12   0  341.07   50.89
 -11  12   0  336.37   53.59
 -11  12   0  307.47   37.80
 -11  12   0  404.96   38.30
 -11  12   0  416.66   39.80
 -11  12   0  408.26   58.99
 -11  12   0  388.56   37.80
  10 -12   0  155.78   20.90
  10 -12   0  135.49   22.20
  10 -12   0  153.48   20.30
 -10  12   0   95.39   34.50
 -10  12   0  130.09   33.00
 -10  12   0  110.79   20.00
 -10  12   0  118.59   34.90
 -10  12   0  141.29   31.60
 -10  12   0  176.98   21.80
 -10  12   0  164.88   22.30
 -10  12   0  196.18   25.90
 -10  12   0  152.18   38.90
   9 -12   0  546.95   48.90
   9 -12   0  475.55   48.40
   9 -12   0  548.25   49.20
   9 -12   0  458.35   49.80
  -9  12   0  480.65   49.00
  -9  12   0  501.95   70.39
  -9  12   0  503.75   73.69
  -9  12   0  483.05   51.09
  -9  12   0  583.84   51.99
  -9  12   0  521.25   48.40
  -9  12   0  485.95   72.79
  -9  12   0  520.95   69.19
  -9  12   0  396.66   57.79
   8 -12   0  509.25   50.39
   8 -12   0  504.95   50.09
   8 -12   0  490.95   50.29
   8 -12   0  495.45   49.40
  -8  12   0  614.84   53.69
  -8  12   0  495.75   73.39
  -8  12   0  550.04   49.50
  -8  12   0  498.95   69.69
  -8  12   0  522.95   52.89
  -8  12   0  481.75   50.19
   7 -12   0   72.39   13.80
   7 -12   0   91.19   15.40
   7 -12   0   68.39   13.80
  -7  12   0   50.79   23.90
  -7  12   0   74.09   13.70
  -7  12   0   71.29   31.80
  -7  12   0   54.09   23.40
  -7  12   0   69.99   31.50
  -7  12   0   55.99   16.30
  -7  12   0   56.59   31.80
  -7  12   0   75.89   14.50
   6 -12   0  132.19   17.40
   6 -12   0  124.29   18.90
   6 -12   0  141.29   19.80
   6 -12   0  141.29   19.80
  -6  12   0  100.69   33.10
  -6  12   0  162.98   51.69
  -6  12   0   94.79   43.30
  -6  12   0  139.69   18.20
  -6  12   0  120.59   23.00
  -6  12   0  119.19   31.70
  -6  12   0  116.09   21.30
  -6  12   0  117.49   18.40
   5 -12   0  845.62   85.79
   5 -12   0  992.40   88.09
   5 -12   0 1045.80   87.79
  -5  12   0  912.71   87.19
  -5  12   0  881.61  115.39
  -5  12   0 1204.88  122.69
  -5  12   0  983.90   90.09
  -5  12   0  888.91  109.79
  -5  12   0  930.91   89.59
   4 -12   0  354.06   34.40
   4 -12   0  309.47   36.90
   4 -12   0  316.57   35.70
  -4  12   0  302.87   38.40
  -4  12   0  349.47   36.90
  -4  12   0  407.46   41.10
  -4  12   0  316.17   60.79
  -4  12   0  228.98   89.29
  -4  12   0  478.35   76.99
   3 -12   0    1.70    8.70
   3 -12   0   14.90   12.70
   3 -12   0   -4.00    9.90
  -3  12   0   -0.50   15.30
  -3  12   0   15.60   17.00
  -3  12   0   -9.40   11.50
  -3  12   0   12.40   31.30
  -3  12   0    6.50   11.00
  -3  12   0   -6.00   30.10
  -3  12   0   15.60   17.90
   2 -12   0  271.17   30.20
   2 -12   0  294.97   33.90
   2 -12   0  283.37   32.00
  -2  12   0  291.17   60.59
  -2  12   0  196.48   48.50
  -2  12   0  255.47   58.09
  -2  12   0  312.07   33.20
  -2  12   0  290.97   62.59
  -2  12   0  317.67   35.90
  -2  12   0  310.17   38.20
   1 -12   0  544.65   53.39
   1 -12   0  520.75   52.19
   1 -12   0  549.74   49.99
  -1  12   0  510.65   52.69
  -1  12   0  642.94   88.89
  -1  12   0  387.56   74.39
  -1  12   0  473.15   80.89
  -1  12   0  516.05   56.29
  -1  12   0  628.24   91.39
  -1  12   0  535.55   54.79
   0 -12   0    0.00    9.00
   0 -12   0    3.50   12.80
   0 -12   0   -0.50   12.00
   0  12   0    4.00   14.20
   0  12   0   14.30   17.80
   0  12   0    1.60    9.80
   0  12   0    1.60   11.60
   0  12   0   38.70   33.30
   0  12   0   -8.90   19.70
   0  12   0    0.50    5.60
   0  12   0   -0.60   30.50
  -1 -12   0  460.15   46.90
  -1 -12   0  491.35   49.50
  -1 -12   0  493.65   44.90
  -1 -12   0  479.15   49.10
   1  12   0  390.76   43.70
   1  12   0  517.05   87.49
   1  12   0  290.47   69.59
   1  12   0  527.35   89.69
   1  12   0  403.36   47.50
   1  12   0  611.74   88.29
   1  12   0  503.25   50.09
   1  12   0  539.25   53.69
  -2 -12   0  722.23   69.89
  -2 -12   0  688.13   75.09
  -2 -12   0  795.92   67.89
  -2 -12   0  813.52   72.19
   2  12   0  693.63   73.19
   2  12   0  789.42   76.19
   2  12   0  949.71  114.79
   2  12   0  977.30  112.29
   2  12   0  522.95   94.89
   2  12   0  772.72   72.59
   2  12   0  598.74   68.19
  -3 -12   0  102.49   18.50
  -3 -12   0   78.29   19.80
  -3 -12   0  109.39   19.00
   3  12   0   67.49   19.10
   3  12   0  109.99   45.70
   3  12   0  108.19   25.70
   3  12   0  147.19   51.19
   3  12   0   68.29   17.00
   3  12   0   83.59   17.20
   3  12   0   72.29   35.50
   3  12   0   77.59   39.10
  -4 -12   0  116.29   19.30
  -4 -12   0   72.69   19.60
  -4 -12   0   90.39   18.30
   4  12   0  119.29   50.69
   4  12   0   56.99   56.69
   4  12   0   73.19   21.60
   4  12   0   56.09   51.59
   4  12   0   65.99   18.80
   4  12   0   88.19   16.60
   4  12   0  104.09   55.89
   4  12   0   85.09   26.60
  -5 -12   0  344.57   38.10
  -5 -12   0  316.47   41.30
  -5 -12   0  340.47   37.40
   5  12   0  269.77   39.00
   5  12   0  348.27   47.80
   5  12   0  403.06   79.49
   5  12   0  406.86   88.49
   5  12   0  305.77   75.39
   5  12   0  342.37   81.59
   5  12   0  252.17   41.90
  -6 -12   0  129.09   24.90
  -6 -12   0  100.29   21.30
   6  12   0   96.59   17.60
   6  12   0   88.39   13.90
   6  12   0  140.49   62.79
   6  12   0  100.79   24.60
   6  12   0  117.79   30.00
   6  12   0   72.59   54.49
  13 -13   0    3.50    6.80
  13 -13   0    7.70    6.00
 -13  13   0    5.60   10.30
 -13  13   0   15.40   13.10
 -13  13   0   10.70   12.50
 -13  13   0    0.20   23.00
 -13  13   0   46.10   22.90
  12 -13   0  330.77   38.80
 -12  13   0  360.26   35.00
 -12  13   0  280.17   49.10
 -12  13   0  383.16   35.20
 -12  13   0  205.68   48.10
 -12  13   0  261.27   51.19
 -12  13   0  277.17   34.50
  11 -13   0  455.35   42.90
  11 -13   0  384.46   43.30
  11 -13   0  430.26   43.00
  11 -13   0  412.16   46.20
 -11  13   0  371.66   44.90
 -11  13   0  490.25   44.50
 -11  13   0  467.55   47.30
 -11  13   0  350.26   56.69
 -11  13   0  375.36   65.89
 -11  13   0  469.85   63.39
 -11  13   0  507.05   44.00
  10 -13   0  145.09   22.00
  10 -13   0  155.58   23.20
  10 -13   0  155.28   20.90
  10 -13   0  153.28   22.90
 -10  13   0  192.68   23.90
 -10  13   0  130.29   41.90
 -10  13   0  161.68   39.50
 -10  13   0  131.59   32.70
 -10  13   0  185.58   23.30
 -10  13   0  129.19   23.30
 -10  13   0  177.08   24.60
   9 -13   0   84.19   14.70
   9 -13   0   87.49   15.20
   9 -13   0   45.40   14.60
   9 -13   0   78.69   16.10
  -9  13   0   38.10   32.00
  -9  13   0  112.99   47.50
  -9  13   0   79.89   29.20
  -9  13   0   87.89   15.70
  -9  13   0   69.89   18.20
  -9  13   0   56.69   32.50
  -9  13   0  101.39   16.60
  -9  13   0  103.09   27.60
  -9  13   0   91.49   19.70
   8 -13   0  546.45   51.99
   8 -13   0  509.05   50.99
   8 -13   0  530.85   51.89
   8 -13   0  537.05   52.49
  -8  13   0  488.55   52.09
  -8  13   0  616.94   88.49
  -8  13   0  610.04   56.29
  -8  13   0  513.65   80.29
  -8  13   0  593.34   51.89
  -8  13   0  477.65   60.09
  -8  13   0  429.86   77.79
  -8  13   0  565.64   56.49
  -8  13   0  421.36   71.89
   7 -13   0  328.37   39.60
   7 -13   0  417.06   40.70
   7 -13   0  434.86   42.00
   7 -13   0  453.65   40.10
  -7  13   0  445.56   40.90
  -7  13   0  379.76   64.69
  -7  13   0  323.87   46.90
  -7  13   0  371.46   70.99
  -7  13   0  464.65   82.79
  -7  13   0  397.56   45.10
  -7  13   0  373.06   41.10
  -7  13   0  286.97   66.69
  -7  13   0  407.56   45.50
   6 -13   0   42.80   11.00
   6 -13   0   12.70    9.80
   6 -13   0   22.10   12.10
   6 -13   0    4.80   12.40
  -6  13   0   -5.50   17.20
  -6  13   0   41.10   35.30
  -6  13   0   23.10   33.80
  -6  13   0   12.00   20.30
  -6  13   0   16.70   12.30
  -6  13   0    4.50   16.10
  -6  13   0    7.00   14.50
   5 -13   0  421.16   44.30
   5 -13   0  397.36   41.40
   5 -13   0  423.66   43.20
  -5  13   0  366.76   68.59
  -5  13   0  427.96   48.90
  -5  13   0  592.84   91.29
  -5  13   0  541.55   85.09
  -5  13   0  399.36   43.70
  -5  13   0  379.66   66.69
  -5  13   0  436.46   47.30
   4 -13   0  321.47   33.80
   4 -13   0  307.67   36.90
   4 -13   0  342.77   36.00
  -4  13   0  324.17   66.19
  -4  13   0  375.66   40.40
  -4  13   0  277.67   67.59
  -4  13   0  357.36   67.79
  -4  13   0  379.16   74.39
  -4  13   0  312.97   41.40
  -4  13   0  276.77   38.10
   3 -13   0   24.60   10.50
   3 -13   0   -2.10   13.10
   3 -13   0    9.20   11.20
  -3  13   0   15.80   12.50
  -3  13   0   12.40   18.60
  -3  13   0  -27.90   19.30
  -3  13   0   32.00   15.90
  -3  13   0   28.80   26.10
  -3  13   0   11.00   36.70
  -3  13   0   59.49   40.00
   2 -13   0   75.09   14.30
   2 -13   0  102.89   17.10
   2 -13   0   89.99   19.10
  -2  13   0   74.29   23.30
  -2  13   0   95.79   17.30
  -2  13   0   34.30   32.10
  -2  13   0   94.69   21.10
  -2  13   0   29.20   32.10
  -2  13   0  115.59   46.70
  -2  13   0  112.09   43.70
   1 -13   0  543.35   50.89
   1 -13   0  536.85   52.79
   1 -13   0  503.15   54.39
  -1  13   0  526.65   56.49
  -1  13   0  521.95   80.79
  -1  13   0  675.43  100.59
  -1  13   0  639.54   97.69
  -1  13   0  490.85   53.29
  -1  13   0  542.85   89.09
  -1  13   0  500.85   58.99
   0 -13   0   66.09   16.00
   0 -13   0   77.09   13.60
   0 -13   0   67.89   17.60
   0  13   0   77.29   32.90
   0  13   0   73.19   45.40
   0  13   0   20.80   35.40
   0  13   0   49.60   13.80
   0  13   0   66.59   19.80
   0  13   0   81.79   23.60
   0  13   0   32.30   60.29
  -1 -13   0  144.59   20.80
  -1 -13   0  117.39   23.20
  -1 -13   0  129.29   20.90
  -1 -13   0  124.59   18.70
   1  13   0  136.89   28.80
   1  13   0  114.89   50.99
   1  13   0  174.48   53.39
   1  13   0   90.69   15.40
   1  13   0   39.20   38.20
  -2 -13   0  250.17   32.50
  -2 -13   0  261.07   30.70
   2  13   0  158.88   50.89
   2  13   0  203.08   25.50
   2  13   0  247.78   66.19
   2  13   0  185.58   59.19
   2  13   0  238.98   36.10
   2  13   0  498.75  118.39
   2  13   0  167.88   28.50
  -3 -13   0  267.37   31.90
  -3 -13   0  296.07   35.20
   3  13   0  241.58   71.19
   3  13   0  270.57   76.29
   3  13   0  179.38   28.20
   3  13   0  177.68   31.20
   3  13   0   78.59   56.79
   3  13   0  304.57   75.59
   3  13   0  270.57   39.10
   3  13   0  288.07   31.60
  -4 -13   0   -5.90   17.30
  -4 -13   0    1.40   15.10
   4  13   0    5.40   14.00
   4  13   0    1.90   14.30
   4  13   0   38.10   47.70
   4  13   0  -87.49   42.20
   4  13   0  -29.60   35.80
   4  13   0  -13.70   35.10
   4  13   0  -27.50   47.30
   4  13   0   -2.30   28.20
  -5 -13   0  283.27   39.80
  -5 -13   0  273.07   36.90
   5  13   0  266.47   31.30
   5  13   0  283.27   43.70
   5  13   0  337.17   84.39
   5  13   0  233.18   36.20
   5  13   0  395.86   89.29
  13 -14   0    6.20    9.80
 -13  14   0   31.20   21.30
 -13  14   0  -18.90   24.00
 -13  14   0   46.00   14.40
 -13  14   0   15.40   27.60
 -13  14   0   33.50   15.50
  12 -14   0  162.18   21.90
  12 -14   0  197.68   24.90
  12 -14   0  127.39   24.10
 -12  14   0   89.09   34.20
 -12  14   0  175.28   25.20
 -12  14   0  146.49   44.80
 -12  14   0  199.68   23.40
 -12  14   0  144.39   38.00
 -12  14   0  131.79   22.90
 -12  14   0  173.48   25.80
  11 -14   0  223.88   30.40
  11 -14   0  248.08   29.20
  11 -14   0  228.18   29.10
  11 -14   0  254.97   31.90
 -11  14   0  237.08   29.50
 -11  14   0  158.28   62.59
 -11  14   0  212.98   32.30
 -11  14   0  299.87   35.20
 -11  14   0  206.18   49.20
 -11  14   0  204.88   47.00
  10 -14   0  188.78   25.10
  10 -14   0  225.48   29.30
  10 -14   0  247.28   28.50
 -10  14   0  172.48   36.90
 -10  14   0  210.18   31.30
 -10  14   0  132.09   42.70
 -10  14   0  249.18   31.40
 -10  14   0  140.89   46.00
 -10  14   0  267.07   28.80
   9 -14   0    8.80   12.20
   9 -14   0   65.89   12.90
   9 -14   0    6.90   12.80
  -9  14   0   -6.40   14.90
  -9  14   0    9.40   17.20
  -9  14   0  -25.50   21.90
  -9  14   0   25.00   13.10
  -9  14   0   32.30   22.60
  -9  14   0   27.40   23.70
  -9  14   0   17.20   27.70
   8 -14   0  416.46   43.10
   8 -14   0  425.16   42.00
   8 -14   0  432.46   44.70
  -8  14   0  358.26   52.19
  -8  14   0  479.05   49.80
  -8  14   0  324.37   66.39
  -8  14   0  461.65   48.20
  -8  14   0  408.66   42.80
  -8  14   0  400.26   43.70
   7 -14   0  686.93   61.09
   7 -14   0  614.84   59.29
   7 -14   0  558.44   58.69
  -7  14   0  468.65   88.99
  -7  14   0  710.23   66.09
  -7  14   0  650.03   60.19
  -7  14   0  493.55   65.19
  -7  14   0  561.04   84.59
  -7  14   0  737.03  100.59
  -7  14   0  691.33   65.19
  -7  14   0  757.32  107.19
   6 -14   0    6.00   13.60
   6 -14   0   23.10   11.00
   6 -14   0   -1.60    9.70
  -6  14   0   35.30   40.70
  -6  14   0   23.60   36.00
  -6  14   0   14.20   12.80
  -6  14   0   23.50   19.40
  -6  14   0  -40.20   17.70
  -6  14   0  -13.00   15.00
  -6  14   0    4.50   31.50
  -6  14   0   -9.20   14.70
   5 -14   0  188.98   23.70
   5 -14   0  171.68   25.80
  -5  14   0  155.48   50.79
  -5  14   0  147.29   24.00
  -5  14   0  229.08   60.19
  -5  14   0  184.38   57.29
  -5  14   0  209.28   30.10
  -5  14   0  188.88   30.30
  -5  14   0  238.18   80.19
   4 -14   0  668.43   65.29
  -4  14   0  677.53   68.29
  -4  14   0  703.23   69.89
  -4  14   0  635.24   64.39
  -4  14   0  855.81  116.69
  -4  14   0  573.24   94.89
  -4  14   0  786.62  109.59
  -4  14   0  491.45   97.09
   3 -14   0  772.52   71.59
   3 -14   0  678.63   67.99
  -3  14   0  752.42   90.29
  -3  14   0 1057.99  121.09
  -3  14   0  751.42   77.39
  -3  14   0  605.64  105.79
  -3  14   0  760.82   76.09
  -3  14   0  590.84   97.39
   2 -14   0   74.89   19.30
   2 -14   0   55.29   14.30
  -2  14   0   74.19   40.30
  -2  14   0  102.99   22.30
  -2  14   0   78.79   25.70
  -2  14   0  152.78   57.79
  -2  14   0   44.50   39.70
  -2  14   0   97.89   54.49
   1 -14   0  425.36   44.20
   1 -14   0  464.45   48.90
  -1  14   0  447.26   54.59
  -1  14   0  410.56   82.69
  -1  14   0  422.86   85.29
  -1  14   0  519.45  148.09
   0 -14   0  123.39   21.90
   0  14   0   39.50   41.30
   0  14   0   73.79   15.40
   0  14   0  118.69   28.50
   0  14   0  117.69   43.50
   0  14   0  148.69   84.79
   0  14   0  197.08   58.19
  -1 -14   0   17.30   16.80
  -1 -14   0   10.10   14.70
   1  14   0   20.00   66.39
   1  14   0   -7.60   10.90
   1  14   0  -26.10   22.50
   1  14   0   -9.90   28.00
   1  14   0  -64.49   37.90
   1  14   0   29.60   36.00
  -2 -14   0   91.79   21.60
  -2 -14   0  108.29   20.50
   2  14   0   57.39   52.99
   2  14   0   66.69   16.70
   2  14   0   65.29   13.90
   2  14   0   86.29   50.19
   2  14   0   92.09   51.09
   2  14   0   88.29   29.40
   2  14   0  131.39   54.49
  -3 -14   0  410.16   45.20
  -3 -14   0  360.86   42.20
   3  14   0  261.27   81.59
   3  14   0  440.46   42.70
   3  14   0  364.26   53.09
   3  14   0  277.37   37.50
   3  14   0  432.96   89.99
   3  14   0  417.56   95.09
   3  14   0  339.47   84.79
  11 -15   0  228.98   27.50
  11 -15   0  189.38   28.40
  11 -15   0  201.68   29.90
 -11  15   0  231.98   29.20
 -11  15   0  177.28   25.90
 -11  15   0  224.08   55.49
 -11  15   0  174.98   55.59
 -11  15   0  167.28   37.90
 -11  15   0  244.08   34.70
 -11  15   0  187.88   33.40
  10 -15   0   96.59   19.10
  10 -15   0  142.49   21.10
  10 -15   0  120.79   18.90
 -10  15   0  156.68   26.80
 -10  15   0  107.59   31.00
 -10  15   0  117.99   19.50
 -10  15   0  121.99   20.50
 -10  15   0  107.89   23.80
 -10  15   0   48.70   39.20
   9 -15   0    6.90   14.60
   9 -15   0   11.20   12.70
  -9  15   0   51.79   28.00
  -9  15   0  -23.60   14.90
  -9  15   0   -4.10   21.30
  -9  15   0  -18.10   17.80
  -9  15   0   15.10   14.60
  -9  15   0  -17.40   26.10
  -9  15   0   -6.50   12.70
   8 -15   0  294.47   31.60
   8 -15   0  336.27   35.50
   8 -15   0  245.88   31.00
  -8  15   0  343.07   42.00
  -8  15   0  162.18   46.80
  -8  15   0  255.77   36.50
  -8  15   0  292.27   39.50
  -8  15   0  203.88   40.60
  -8  15   0  179.28   54.79
   7 -15   0  287.37   31.00
   7 -15   0  311.07   34.80
   7 -15   0  240.38   30.00
  -7  15   0  210.98   38.10
  -7  15   0  302.57   38.90
  -7  15   0  286.37   40.90
  -7  15   0  137.19   44.10
   6 -15   0   45.00   13.20
   6 -15   0   48.50   13.70
   6 -15   0   50.19   17.50
  -6  15   0   65.29   23.20
  -6  15   0   44.20   19.50
  -6  15   0   61.39   43.10
  -6  15   0   81.39   21.30
  -6  15   0   83.89   41.10
   5 -15   0   72.39   19.70
   5 -15   0   99.29   16.10
  -5  15   0   57.49   18.60
  -5  15   0   51.99   37.60
  -5  15   0   87.49   24.90
  -5  15   0   50.39   51.89
  -5  15   0   66.39   33.90
  -5  15   0  132.39   64.29
   4 -15   0  389.06   43.50
   4 -15   0  478.95   48.50
  -4  15   0  372.46   80.29
  -4  15   0  333.57   81.09
  -4  15   0  440.96   85.99
  -4  15   0  357.56   75.69
  -4  15   0  489.25   51.29
  -4  15   0  440.36   53.39
   3 -15   0  406.76   43.00
  -3  15   0  375.76   46.60
  -3  15   0  364.66   81.69
  -3  15   0  279.27   75.39
  -3  15   0  238.58   59.09
  -3  15   0  430.46   50.79
  -2  15   0  -13.60   22.90
  -2  15   0  -80.39   55.69
  -2  15   0    2.90    9.50
  -2  15   0   37.30   40.80
  -2  15   0    4.70   36.60
  -2  15   0  -47.00   59.29
  -1  15   0  343.97  110.59
  -1  15   0  328.57   82.49
  -1  15   0  179.18   22.10
  -1  15   0  208.08   64.59
  -1  15   0  271.97   69.89
   0 -15   0  303.77   42.30
   0  15   0  304.57   85.19
   0  15   0  359.46   51.19
   0  15   0  376.66  107.29
   0  15   0  373.86   97.09
   0  15   0  362.16   81.79
  -1 -15   0   30.40   19.40
   1  15   0   39.10   49.70
   1  15   0  -46.40   51.99
   1  15   0   58.79   65.79
   1  15   0    9.30   26.70
   1  15   0   46.90   49.40
   2  15   0  343.47   83.89
   2  15   0  188.08   99.99
   9 -16   0  108.39   21.30
   9 -16   0  111.49   20.10
  -9  16   0   87.99   25.00
  -9  16   0  119.19   32.00
  -9  16   0  121.29   28.60
   8 -16   0   11.70   12.00
   8 -16   0   18.50   16.20
  -8  16   0   30.60   20.60
  -8  16   0   65.29   43.20
  -8  16   0   25.80   41.00
  -8  16   0   12.20   22.10
  -8  16   0   21.50   23.40
   7 -16   0  142.69   23.30
   7 -16   0   98.19   17.30
  -7  16   0   96.19   39.40
  -7  16   0  138.79   43.70
  -7  16   0  144.49   29.40
  -7  16   0   22.00   41.90
   6 -16   0   57.79   19.10
   6 -16   0   54.69   14.20
  -6  16   0   64.39   21.50
  -6  16   0   67.59   25.50
  -6  16   0   77.39   23.70
  -6  16   0  131.09   44.00
   5 -16   0    5.00   15.90
  -5  16   0   -1.20   25.60
  -5  16   0  -13.50   22.10
  -5  16   0   -3.90   28.90
  -5  16   0   -8.30   15.10
   4 -16   0  159.98   25.40
  -4  16   0   98.39   52.59
  -4  16   0  117.29   31.00
  -4  16   0  102.39   19.00
  -4  16   0  234.68   66.79
   3 -16   0  161.58   26.40
  -3  16   0  153.68   54.89
  -3  16   0  167.98   34.20
  -3  16   0   70.69   46.60
  -3  16   0  114.59   93.19
  -3  16   0  169.18   82.39
   2 -16   0   76.09   20.60
  -2  16   0  134.29   58.69
  -2  16   0  134.89   59.29
  -2  16   0    7.40   54.89
  -2  16   0   40.30   36.20
  -2  16   0   17.70   26.50
   1 -16   0   22.70   19.40
  -1  16   0   10.80   26.80
  -1  16   0   49.30   96.29
  -1  16   0   17.00   62.09
  -1  16   0   69.19   72.99
  -1  16   0   12.40   46.80
   0  16  -1  -40.10   48.70
   0  16  -1   58.89   52.49
  -1  16  -1   71.79   63.79
  -1  16  -1   68.79   53.09
  -1  16  -1   21.60   45.90
  -1  16  -1  179.68   35.30
  -1  16  -1  185.68   72.19
   1 -16   1  131.59   25.80
  -2  16  -1   -9.20   47.10
  -2  16  -1   28.50   52.39
  -2  16  -1  248.58   79.69
  -2  16  -1  163.98   33.80
  -2  16  -1  285.97   76.79
   2 -16   1  124.39   24.80
  -3  16  -1   12.50   42.00
  -3  16  -1   14.90   72.59
  -3  16  -1   36.40   26.70
  -3  16  -1  -34.00   70.59
  -3  16  -1   31.50   35.10
   3 -16   1   51.19   21.60
  -4  16  -1   97.09   46.20
  -4  16  -1   94.39   50.69
  -4  16  -1  111.19   29.70
  -4  16  -1   77.49   14.80
   4 -16   1  122.89   22.90
  -5  16  -1  432.26   52.19
  -5  16  -1  275.27   76.99
  -5  16  -1  385.16   45.20
  -5  16  -1  278.07   37.00
  -5  16  -1  336.47   76.89
   5 -16   1  400.16   42.30
  -6  16  -1   21.70   45.10
  -6  16  -1  -11.40   33.30
  -6  16  -1  128.29   25.50
  -6  16  -1   78.49   20.40
  -6  16  -1  169.18   30.40
   6 -16   1  166.08   24.30
   6 -16   1  105.29   17.20
   6 -16   1   90.19   17.20
  -7  16  -1   10.10   21.80
  -7  16  -1  -25.50   16.30
  -7  16  -1    1.30   19.70
  -7  16  -1   20.40   38.30
   7 -16   1    5.40   11.70
   7 -16   1   -9.70   11.00
   7 -16   1    4.80   16.00
  -8  16  -1  188.28   33.70
  -8  16  -1  155.28   31.30
  -8  16  -1  225.18   62.79
  -8  16  -1  198.28   31.70
  -8  16  -1   91.19   51.49
   8 -16   1  217.98   29.00
   8 -16   1  167.28   23.70
   8 -16   1  200.48   26.90
  -9  16  -1  251.27   36.60
  -9  16  -1  156.58   35.30
  -9  16  -1  278.37   36.30
   9 -16   1  222.68   33.70
   9 -16   1  219.08   28.70
   9 -16   1  249.68   31.00
 -10  16  -1   12.00   20.00
   2  15  -1  130.59   32.90
   2  15  -1   69.89   13.50
   2  15  -1    8.60   56.49
   2  15  -1  115.59   73.59
   2  15  -1  -35.70   43.20
   2  15  -1   83.49   66.59
  -2 -15   1  157.08   25.60
   1  15  -1  410.26   91.19
   1  15  -1  384.16   83.09
   1  15  -1  207.68   76.99
   1  15  -1  304.37   46.40
  -1 -15   1  296.97   41.40
   0  15  -1   32.00   27.30
   0  15  -1   72.39   42.50
   0  15  -1  124.89   61.59
   0  15  -1   43.60   54.39
   0 -15   1   33.90   18.40
  -1  15  -1    0.80   85.79
  -1  15  -1   24.80   45.70
  -1  15  -1  107.89   49.10
  -1  15  -1   27.10   23.90
  -1  15  -1   68.59   55.09
   1 -15   1   13.90   18.50
  -2  15  -1  513.55  117.89
  -2  15  -1  164.38   64.89
  -2  15  -1  434.06  105.59
  -2  15  -1  331.77   46.60
  -2  15  -1  266.17   76.59
   2 -15   1  303.87   39.20
  -3  15  -1  101.49   56.89
  -3  15  -1  186.58   26.40
  -3  15  -1    9.00   34.20
  -3  15  -1  123.59   58.49
  -3  15  -1  112.89   47.10
  -3  15  -1   93.19   17.10
  -3  15  -1  164.58   30.50
   3 -15   1  163.18   24.50
   3 -15   1  108.89   17.80
  -4  15  -1   -5.00   21.80
  -4  15  -1    0.30   11.80
  -4  15  -1    2.40   22.80
  -4  15  -1    7.40   46.30
  -4  15  -1   97.49   48.50
  -4  15  -1    7.70   28.00
  -4  15  -1    4.50   17.70
   4 -15   1  -10.90   15.70
   4 -15   1   28.40   12.20
  -5  15  -1  122.19   54.39
  -5  15  -1  131.09   29.00
  -5  15  -1  191.68   27.90
  -5  15  -1  117.89   22.10
  -5  15  -1   68.49   36.10
  -5  15  -1  108.59   58.09
   5 -15   1  159.08   19.90
   5 -15   1  171.08   25.00
  -6  15  -1   67.89   34.80
  -6  15  -1   69.59   20.20
  -6  15  -1  111.39   23.40
  -6  15  -1   84.89   25.10
  -6  15  -1  116.29   37.60
   6 -15   1   65.69   15.10
   6 -15   1   96.89   19.90
  -7  15  -1   -3.60   16.70
  -7  15  -1  -16.30   24.90
  -7  15  -1   13.60   19.70
  -7  15  -1  -11.90   22.00
   7 -15   1  -11.00   14.40
   7 -15   1   49.20   14.60
   7 -15   1    7.20   11.60
  -8  15  -1   95.59   21.60
  -8  15  -1   27.10   32.80
  -8  15  -1  127.19   25.80
  -8  15  -1   78.89   25.80
  -8  15  -1   42.80   36.10
  -8  15  -1  102.79   23.30
   8 -15   1   99.39   18.10
   8 -15   1  108.59   20.60
   8 -15   1  136.59   17.50
  -9  15  -1  203.78   35.50
  -9  15  -1  192.88   30.90
  -9  15  -1  176.48   53.19
  -9  15  -1  140.49   25.60
  -9  15  -1  212.88   30.80
  -9  15  -1  167.98   52.89
   9 -15   1  234.98   29.40
   9 -15   1  201.78   28.00
   9 -15   1  161.48   22.80
 -10  15  -1   13.20   36.50
 -10  15  -1    4.70   13.60
 -10  15  -1    6.60   15.30
 -10  15  -1   -1.70   24.70
 -10  15  -1   25.10   24.40
 -10  15  -1   -0.70   17.50
 -10  15  -1   10.40   14.20
  10 -15   1   20.70   13.20
  10 -15   1   -4.60   12.50
  10 -15   1    5.90   13.20
 -11  15  -1   73.09   18.50
 -11  15  -1   62.49   35.90
 -11  15  -1   59.09   16.10
 -11  15  -1   54.59   35.50
 -11  15  -1   75.59   21.30
 -11  15  -1   73.39   18.90
  11 -15   1   82.39   19.60
  11 -15   1   72.29   16.00
  11 -15   1   73.09   26.00
   4  14  -1  249.88   32.30
   4  14  -1  265.57   83.79
   4  14  -1  212.08   80.19
   4  14  -1  190.08   40.70
  -4 -14   1  212.28   31.40
  -4 -14   1  259.57   35.80
   3  14  -1   95.89   58.89
   3  14  -1    6.60   47.70
   3  14  -1   88.89   56.79
   3  14  -1   56.39   16.00
   3  14  -1   81.59   30.10
   3  14  -1   79.99   19.10
   3  14  -1   79.69   51.19
  -3 -14   1   77.79   19.70
  -3 -14   1   62.49   21.50
   2  14  -1  -10.90   44.00
   2  14  -1   10.50   10.20
   2  14  -1   16.00   25.90
   2  14  -1   42.90   48.30
   2  14  -1   20.50   54.49
   2  14  -1  -55.89   39.20
  -2 -14   1    0.10   16.10
   1  14  -1  401.46   49.80
   1  14  -1  256.77   67.69
   1  14  -1  422.46   80.99
   1  14  -1  266.37   70.99
   1  14  -1  308.17   32.30
   1  14  -1  265.17   63.79
  -1 -14   1  417.06   42.60
   0  14  -1  416.16   81.69
   0  14  -1  391.76   83.19
   0  14  -1  534.85   59.49
   0  14  -1  644.64  100.09
   0  14  -1  502.35   94.69
  -1  14  -1  -16.00   19.40
  -1  14  -1   23.80   41.10
  -1  14  -1    0.20   15.10
  -1  14  -1    4.80   31.40
  -1  14  -1   21.50   40.00
  -1  14  -1    9.50   29.00
  -1  14  -1   -0.80    5.90
   1 -14   1    4.10   15.60
   1 -14   1   -0.30   10.20
  -2  14  -1  594.44   95.99
  -2  14  -1  483.85   52.89
  -2  14  -1  474.95   56.29
   2 -14   1  463.65   50.99
   2 -14   1  465.55   47.00
  -3  14  -1  564.24   62.29
  -3  14  -1  498.75   54.19
  -3  14  -1  469.95   50.69
  -3  14  -1  509.95  102.09
  -3  14  -1  312.77   81.69
  -3  14  -1  660.13  104.49
  -3  14  -1  478.65   89.49
   3 -14   1  499.05   52.19
   3 -14   1  525.85   50.49
  -4  14  -1   49.60   14.90
  -4  14  -1  109.59   49.99
  -4  14  -1   63.99   19.60
  -4  14  -1   30.10   29.70
  -4  14  -1   89.79   45.80
  -4  14  -1   22.50   22.20
  -4  14  -1   42.50   14.70
  -4  14  -1    8.00   27.10
   4 -14   1   66.99   13.00
   4 -14   1   56.09   17.30
  -5  14  -1  101.69   18.60
  -5  14  -1   98.79   20.50
  -5  14  -1   64.69   31.20
  -5  14  -1  114.29   52.89
  -5  14  -1  131.59   23.30
  -5  14  -1  207.88   61.39
  -5  14  -1   92.59   38.30
  -5  14  -1   97.39   25.70
   5 -14   1   99.49   16.30
   5 -14   1  105.59   20.10
  -6  14  -1  292.17   39.60
  -6  14  -1  425.56   84.69
  -6  14  -1  265.67   34.90
  -6  14  -1  235.98   62.09
  -6  14  -1  264.17   59.59
  -6  14  -1  442.56   76.79
  -6  14  -1  338.47   41.50
  -6  14  -1  375.86   41.30
   6 -14   1  325.67   34.30
   6 -14   1  312.37   36.50
   6 -14   1  303.17   32.80
  -7  14  -1  135.49   48.90
  -7  14  -1   40.30   14.30
  -7  14  -1   67.29   21.60
  -7  14  -1   21.60   28.80
  -7  14  -1   68.49   19.40
  -7  14  -1   85.29   36.80
   7 -14   1   30.90   12.70
   7 -14   1   74.89   16.80
  -8  14  -1   16.70   29.30
  -8  14  -1   86.79   24.70
  -8  14  -1  113.89   22.10
  -8  14  -1   62.89   15.70
  -8  14  -1   62.29   15.30
  -8  14  -1   78.59   34.40
  -8  14  -1   79.09   19.70
   8 -14   1   43.70   17.00
   8 -14   1   49.50   14.40
   8 -14   1   66.89   17.10
  -9  14  -1  157.28   32.10
  -9  14  -1  113.39   35.20
  -9  14  -1  128.29   19.50
  -9  14  -1  138.59   21.30
  -9  14  -1  150.88   25.20
  -9  14  -1  118.09   38.00
  -9  14  -1  157.48   25.60
   9 -14   1  125.79   21.10
   9 -14   1  126.79   18.40
   9 -14   1  129.99   20.50
   9 -14   1  150.78   22.90
 -10  14  -1  141.99   33.10
 -10  14  -1   96.09   35.80
 -10  14  -1   97.79   21.80
 -10  14  -1   75.89   36.90
 -10  14  -1  147.39   19.80
 -10  14  -1  162.48   22.70
 -10  14  -1  195.48   26.50
  10 -14   1  147.79   19.60
  10 -14   1  140.59   22.90
  10 -14   1  155.08   20.60
  10 -14   1  145.39   20.90
 -11  14  -1   49.99   27.70
 -11  14  -1   13.00   34.80
 -11  14  -1   14.80   16.00
 -11  14  -1   23.30   13.40
 -11  14  -1   18.30   13.20
 -11  14  -1    6.50   13.50
 -11  14  -1    8.80   27.20
  11 -14   1    0.80   13.90
  11 -14   1   41.40   11.90
  11 -14   1    3.20    9.90
  11 -14   1   19.20   12.00
 -12  14  -1  221.38   46.30
 -12  14  -1  242.18   49.40
 -12  14  -1  283.57   35.10
 -12  14  -1  216.18   49.70
 -12  14  -1  335.47   32.40
 -12  14  -1  304.37   33.20
 -12  14  -1  238.48   32.70
  12 -14   1  272.97   29.60
 -13  14  -1  390.86   40.30
 -13  14  -1  319.77   54.69
 -13  14  -1  333.07   60.79
   5  13  -1   96.89   57.19
   5  13  -1   63.89   21.40
   5  13  -1   59.99   17.60
   5  13  -1   80.69   33.30
   5  13  -1  123.09   60.29
   5  13  -1   76.09   15.40
  -5 -13   1   66.89   18.90
  -5 -13   1   68.69   23.10
   4  13  -1  275.27   31.90
   4  13  -1  228.88   65.99
   4  13  -1  357.76   97.09
   4  13  -1  194.18   89.29
   4  13  -1  311.17   73.29
   4  13  -1  233.68   33.50
  -4 -13   1  270.57   34.80
  -4 -13   1  253.67   35.80
   3  13  -1  152.88   52.09
   3  13  -1   90.99   41.70
   3  13  -1   91.89   43.60
   3  13  -1   77.89   26.90
   3  13  -1   57.39   16.40
   3  13  -1   91.89   52.99
  -3 -13   1   61.09   18.10
  -3 -13   1   63.69   19.10
   2  13  -1    1.60   21.40
   2  13  -1   26.40   36.10
   2  13  -1   11.40   31.60
   2  13  -1   -2.50   31.60
   2  13  -1   -4.50   10.00
   2  13  -1  -26.10   29.10
  -2 -13   1    7.80   17.10
  -2 -13   1   -7.40   12.90
  -2 -13   1    9.10   16.00
   1  13  -1   37.50   45.40
   1  13  -1  127.59   18.00
   1  13  -1  142.69   29.50
   1  13  -1   91.39   42.00
   1  13  -1  109.29   18.70
   1  13  -1  152.08   24.70
   1  13  -1  215.08   54.59
   1  13  -1  212.48   60.09
  -1 -13   1  144.49   18.70
  -1 -13   1  145.59   21.80
  -1 -13   1  166.48   23.50
  -1 -13   1  174.38   25.10
   0  13  -1  394.56   43.40
   0  13  -1  529.05   56.19
   0  13  -1  557.34   52.29
   0  13  -1  301.87   85.09
   0  13  -1  540.15   88.49
   0  13  -1  476.45   49.60
   0  13  -1  689.63   98.79
   0 -13   1  520.75   46.70
   0 -13   1  477.25   48.30
   0 -13   1  524.75   51.19
  -1  13  -1   33.40   16.10
  -1  13  -1   15.60   13.00
  -1  13  -1   30.70   27.50
  -1  13  -1    2.50   30.00
  -1  13  -1    5.90   19.30
  -1  13  -1   12.00    8.00
  -1  13  -1   69.39   39.50
  -1  13  -1   24.70   27.70
   1 -13   1   16.70   13.90
   1 -13   1   24.00   10.20
   1 -13   1   24.50   12.80
  -2  13  -1  214.48   60.99
  -2  13  -1  224.18   34.10
  -2  13  -1  260.67   63.79
  -2  13  -1  282.97   34.30
  -2  13  -1  200.58   29.60
  -2  13  -1  301.67   61.59
  -2  13  -1  304.47   64.79
   2 -13   1  261.77   31.90
   2 -13   1  229.18   27.20
   2 -13   1  226.68   29.20
  -3  13  -1  572.04   92.79
  -3  13  -1  719.73   71.19
  -3  13  -1  976.60  117.89
  -3  13  -1  943.31  108.09
  -3  13  -1  706.23   72.79
  -3  13  -1  610.84   75.09
  -3  13  -1  908.51  135.89
   3 -13   1  724.73   67.99
   3 -13   1  693.03   66.29
   3 -13   1  716.23   69.59
  -4  13  -1  366.46   76.89
  -4  13  -1  402.66   47.80
  -4  13  -1  516.75   89.09
  -4  13  -1  565.04   84.19
  -4  13  -1  344.87   42.70
  -4  13  -1  423.86   46.10
  -4  13  -1  442.36   69.99
   4 -13   1  409.06   40.50
   4 -13   1  429.06   42.50
   4 -13   1  414.76   44.40
  -5  13  -1   94.99   37.00
  -5  13  -1   66.89   37.50
  -5  13  -1   51.99   29.80
  -5  13  -1   67.59   18.30
  -5  13  -1  100.19   21.70
  -5  13  -1   62.39   17.50
  -5  13  -1   57.99   15.20
  -5  13  -1   43.10   35.00
   5 -13   1   71.79   16.80
   5 -13   1   97.49   14.00
   5 -13   1   74.79   15.00
  -6  13  -1  643.94   87.89
  -6  13  -1  595.24   56.59
  -6  13  -1  524.65   53.19
  -6  13  -1  508.65   56.89
  -6  13  -1  573.94   56.49
  -6  13  -1  444.26   73.99
  -6  13  -1  431.56   80.09
  -6  13  -1  628.84   95.59
   6 -13   1  501.15   51.19
   6 -13   1  529.65   52.09
   6 -13   1  545.75   52.39
   6 -13   1  596.54   54.29
  -7  13  -1  224.48   29.60
  -7  13  -1  243.28   31.60
  -7  13  -1  149.99   46.40
  -7  13  -1  322.87   35.60
  -7  13  -1  289.57   53.79
  -7  13  -1  384.76   69.59
  -7  13  -1  294.47   35.60
  -7  13  -1  201.78   46.30
  -7  13  -1  379.06   72.99
   7 -13   1  368.56   45.40
   7 -13   1  263.07   30.80
   7 -13   1  286.67   29.60
   7 -13   1  273.97   30.90
  -8  13  -1    5.60   21.00
  -8  13  -1   -5.20   28.10
  -8  13  -1   36.00   27.80
  -8  13  -1   19.50   15.80
  -8  13  -1   40.20   12.80
  -8  13  -1   28.00   11.30
  -8  13  -1   10.00   13.80
  -8  13  -1   26.40   20.10
  -8  13  -1   15.70   22.70
   8 -13   1    1.50   11.20
   8 -13   1   20.00   12.60
   8 -13   1   18.70   10.90
  -9  13  -1   43.90   15.50
  -9  13  -1   62.29   13.30
  -9  13  -1   35.60   35.30
  -9  13  -1   44.60   39.30
  -9  13  -1   37.40   32.90
  -9  13  -1   79.89   18.60
  -9  13  -1   84.19   15.70
  -9  13  -1   66.49   24.20
  -9  13  -1   51.99   27.10
   9 -13   1   48.10   14.60
   9 -13   1   57.49   13.20
   9 -13   1   56.69   14.20
   9 -13   1   56.49   12.50
 -10  13  -1  360.06   40.80
 -10  13  -1  353.66   52.29
 -10  13  -1  376.26   39.50
 -10  13  -1  268.87   59.59
 -10  13  -1  386.46   61.89
 -10  13  -1  423.96   42.60
 -10  13  -1  424.26   38.50
  10 -13   1  349.87   40.50
  10 -13   1  354.66   38.60
  10 -13   1  365.16   37.90
  10 -13   1  372.16   40.80
 -11  13  -1  106.39   16.00
 -11  13  -1   66.79   30.90
 -11  13  -1   76.89   16.20
 -11  13  -1   83.89   17.60
 -11  13  -1   51.09   24.70
 -11  13  -1   57.09   28.80
 -11  13  -1   63.49   16.10
  11 -13   1   90.79   15.20
  11 -13   1  107.59   15.10
  11 -13   1   75.69   18.70
  11 -13   1   87.39   13.90
 -12  13  -1   79.69   32.40
 -12  13  -1  108.69   16.80
 -12  13  -1  129.99   18.70
 -12  13  -1  116.49   16.50
 -12  13  -1   95.99   31.40
 -12  13  -1   79.29   27.60
 -12  13  -1   97.29   17.50
  12 -13   1   69.19   16.50
  12 -13   1  111.79   21.70
  12 -13   1   61.09   12.00
 -13  13  -1  255.87   27.80
 -13  13  -1  236.48   39.50
 -13  13  -1  242.18   43.50
 -13  13  -1  196.68   27.60
 -13  13  -1  220.68   26.10
  13 -13   1  183.58   17.90
  13 -13   1  251.97   32.70
  13 -13   1  174.28   17.70
   7  12  -1  156.88   33.70
   7  12  -1  234.88   39.00
  -7 -12   1  263.47   35.20
  -7 -12   1  215.28   29.40
   6  12  -1  175.18   63.19
   6  12  -1  277.67   28.40
   6  12  -1  241.38   38.00
   6  12  -1  324.87   43.70
   6  12  -1  187.88   66.79
   6  12  -1  268.57   29.90
  -6 -12   1  309.37   40.90
  -6 -12   1  290.97   35.70
   5  12  -1  -63.99   36.20
   5  12  -1  -13.70   35.80
   5  12  -1   -0.60   15.30
   5  12  -1   14.10   12.80
   5  12  -1   22.40   24.60
   5  12  -1  -58.39   34.60
   5  12  -1   28.60   40.80
  -5 -12   1   13.10   17.00
  -5 -12   1   -2.00   12.80
  -5 -12   1    0.10   14.70
   4  12  -1  195.08   35.70
   4  12  -1  328.37   71.29
   4  12  -1  299.27   70.29
   4  12  -1  270.67   29.60
   4  12  -1  214.68   31.70
   4  12  -1  145.19   51.89
  -4 -12   1  218.48   30.20
  -4 -12   1  288.87   35.60
  -4 -12   1  253.07   32.40
   3  12  -1  409.16   73.99
   3  12  -1  287.37   65.59
   3  12  -1  281.67   39.10
   3  12  -1  269.37   32.40
   3  12  -1  244.98   66.39
   3  12  -1  225.18   33.20
   3  12  -1  446.56   77.99
  -3 -12   1  274.57   33.40
  -3 -12   1  278.97   29.70
  -3 -12   1  268.57   32.50
   2  12  -1   20.90   36.10
   2  12  -1  -22.00   29.30
   2  12  -1   10.60   11.00
   2  12  -1    0.80   14.40
   2  12  -1    5.40   10.30
   2  12  -1    2.60   13.40
   2  12  -1  -35.40   54.79
   2  12  -1   10.10   30.20
  -2 -12   1   -6.30    8.90
  -2 -12   1   10.80   13.20
  -2 -12   1    0.00   15.20
  -2 -12   1   10.80   12.90
   1  12  -1  103.39   38.00
   1  12  -1  208.98   28.10
   1  12  -1  266.97   32.90
   1  12  -1  206.08   30.80
   1  12  -1  147.39   23.20
   1  12  -1  222.98   57.39
   1  12  -1  282.67   64.59
   1  12  -1  184.68   22.80
  -1 -12   1  251.17   30.10
  -1 -12   1  231.38   23.60
  -1 -12   1  217.08   27.60
   0  12  -1  498.35   81.39
   0  12  -1  341.97   39.20
   0  12  -1  437.66   72.39
   0  12  -1  276.27   64.29
   0  12  -1  367.76   38.50
   0  12  -1  276.87   67.19
   0  12  -1  279.27   30.80
   0  12  -1  253.27   32.00
   0  12  -1  389.76   42.50
   0 -12   1  359.96   35.20
   0 -12   1  366.96   38.30
   0 -12   1  365.16   33.30
  -1  12  -1  110.59   21.30
  -1  12  -1  126.39   19.60
  -1  12  -1  129.19   25.40
  -1  12  -1  164.38   48.00
  -1  12  -1  129.19   42.30
  -1  12  -1   80.49   37.60
  -1  12  -1  196.98   47.80
   1 -12   1  116.19   20.70
   1 -12   1  115.99   18.70
   1 -12   1  144.39   18.30
  -2  12  -1   49.90   14.70
  -2  12  -1   49.70   18.90
  -2  12  -1   50.29   25.60
  -2  12  -1  -14.40   26.10
  -2  12  -1   74.99   34.60
  -2  12  -1   32.20   12.70
  -2  12  -1   88.39   34.20
   2 -12   1   43.40   10.40
   2 -12   1   43.80   14.00
   2 -12   1   43.00   12.30
  -3  12  -1  514.05   83.99
  -3  12  -1  590.44   63.59
  -3  12  -1  814.02  101.29
  -3  12  -1  849.32  118.39
  -3  12  -1  653.33   65.69
  -3  12  -1  631.04   61.89
  -3  12  -1  837.52   97.19
   3 -12   1  628.44   60.09
   3 -12   1  663.63   61.79
   3 -12   1  658.03   63.09
  -4  12  -1 1323.67  116.49
  -4  12  -1 1117.19  137.29
  -4  12  -1 1102.49  141.39
  -4  12  -1 1588.24  153.48
  -4  12  -1 1220.28  113.59
  -4  12  -1 1541.85  146.89
  -4  12  -1 1183.38  115.29
   4 -12   1 1299.67  113.59
   4 -12   1 1337.47  114.49
   4 -12   1 1113.79  111.79
  -5  12  -1   74.89   30.50
  -5  12  -1   61.09   16.30
  -5  12  -1   55.99   24.70
  -5  12  -1   60.39   16.10
  -5  12  -1   61.69   14.10
  -5  12  -1   87.39   35.90
  -5  12  -1   66.19   34.60
   5 -12   1   58.69   13.40
   5 -12   1   75.69   15.30
  -6  12  -1  335.97   39.10
  -6  12  -1  314.87   38.70
  -6  12  -1  347.37   56.79
  -6  12  -1  438.06   73.49
  -6  12  -1  336.07   41.00
  -6  12  -1  361.06   36.50
  -6  12  -1  369.66   63.39
  -6  12  -1  333.27   35.00
  -6  12  -1  438.46   70.19
   6 -12   1  353.46   36.20
   6 -12   1  371.46   36.50
   6 -12   1  354.86   38.40
   6 -12   1  312.87   34.60
  -7  12  -1  668.63   86.09
  -7  12  -1  584.24   59.89
  -7  12  -1  720.23   92.89
  -7  12  -1  717.43   64.29
  -7  12  -1  712.23   63.99
  -7  12  -1  609.04   86.19
  -7  12  -1  625.74   61.39
  -7  12  -1  551.04   79.99
   7 -12   1  648.54   61.29
   7 -12   1  575.74   59.79
   7 -12   1  652.93   61.69
   7 -12   1  724.53   61.39
  -8  12  -1  104.09   16.30
  -8  12  -1  125.69   20.20
  -8  12  -1  121.09   19.30
  -8  12  -1   95.79   52.99
  -8  12  -1  103.89   60.49
  -8  12  -1  111.19   17.60
  -8  12  -1   85.99   23.90
   8 -12   1  138.99   18.90
   8 -12   1  163.18   20.20
   8 -12   1   74.69   16.70
  -9  12  -1  104.99   34.00
  -9  12  -1  194.98   26.40
  -9  12  -1  101.09   19.90
  -9  12  -1  155.58   36.60
  -9  12  -1   98.19   32.90
  -9  12  -1  159.98   20.90
  -9  12  -1  118.99   36.10
  -9  12  -1  172.48   22.80
  -9  12  -1  127.19   30.30
   9 -12   1  127.89   20.90
   9 -12   1  162.18   20.50
   9 -12   1  186.58   21.10
   9 -12   1  186.78   22.00
 -10  12  -1  649.74   83.39
 -10  12  -1  616.34   74.59
 -10  12  -1  619.44   84.09
 -10  12  -1  740.23   66.19
 -10  12  -1  782.32   65.19
 -10  12  -1  566.04   80.39
 -10  12  -1  600.14   80.19
 -10  12  -1  769.92   63.99
 -10  12  -1  623.64   65.19
  10 -12   1  725.83   63.39
  10 -12   1  702.73   66.99
  10 -12   1  629.24   63.49
  10 -12   1  739.13   63.79
 -11  12  -1  217.48   25.40
 -11  12  -1  138.29   21.00
 -11  12  -1  179.48   22.70
 -11  12  -1  136.29   34.50
 -11  12  -1  139.69   31.40
 -11  12  -1  161.28   34.70
 -11  12  -1  171.58   23.60
  11 -12   1  201.08   22.70
  11 -12   1  152.68   19.60
  11 -12   1  124.39   23.20
 -12  12  -1   41.80   18.30
 -12  12  -1   27.50   19.30
 -12  12  -1   43.30   12.30
 -12  12  -1    7.30   25.00
 -12  12  -1   30.30   11.80
 -12  12  -1   45.10   13.80
 -12  12  -1   38.80   11.00
  12 -12   1   43.40    7.40
  12 -12   1   44.80   16.10
  12 -12   1   34.10    7.50
 -13  12  -1  220.08   28.20
 -13  12  -1  268.87   28.20
 -13  12  -1  205.78   25.90
 -13  12  -1  188.18   24.50
 -13  12  -1  257.77   33.80
 -14  12  -1  278.17   29.90
 -14  12  -1  294.37   30.40
 -14  12  -1  391.66   35.30
   8  11  -1    0.50   23.90
   8  11  -1   27.50   21.70
  -8 -11   1   11.60   14.50
  -8 -11   1   21.50   16.50
  -8 -11   1   26.20   21.10
   7  11  -1  129.29   15.90
   7  11  -1  141.39   15.40
   7  11  -1  153.68   30.40
   7  11  -1  196.98   64.69
   7  11  -1  224.28   34.10
   7  11  -1  124.29   55.29
  -7 -11   1  178.98   29.10
  -7 -11   1  158.38   24.00
  -7 -11   1  190.18   25.50
   6  11  -1  430.26   78.89
   6  11  -1  362.76   36.00
   6  11  -1  407.06   83.99
   6  11  -1  392.86   85.29
   6  11  -1  276.77   43.20
   6  11  -1  369.86   34.70
   6  11  -1  274.67   71.79
   6  11  -1  385.06   48.70
  -6 -11   1  415.46   41.10
  -6 -11   1  362.66   44.10
   5  11  -1   99.69   24.10
   5  11  -1  136.39   51.59
   5  11  -1  127.49   19.00
   5  11  -1   90.89   45.20
   5  11  -1  156.88   28.10
   5  11  -1  127.69   56.49
   5  11  -1   99.89   42.90
  -5 -11   1  140.29   21.80
  -5 -11   1  127.39   20.80
  -5 -11   1  154.68   25.00
   4  11  -1  101.19   42.90
   4  11  -1   54.19   31.30
   4  11  -1  106.39   47.80
   4  11  -1  -13.50   58.99
   4  11  -1   58.29   17.10
   4  11  -1   40.60   16.30
   4  11  -1   47.30   13.10
   4  11  -1   69.79   17.00
   4  11  -1   78.19   23.20
   4  11  -1   30.40   16.50
  -4 -11   1   42.70   12.00
  -4 -11   1   59.39   15.80
  -4 -11   1   83.89   19.00
  -4 -11   1   62.29   14.70
   3  11  -1  679.23   66.39
   3  11  -1  458.55   85.29
   3  11  -1  719.83  125.19
   3  11  -1  687.03   62.99
   3  11  -1  701.23   95.39
   3  11  -1  528.55   60.49
   3  11  -1  647.34   61.69
  -3 -11   1  606.84   62.69
  -3 -11   1  675.93   60.69
  -3 -11   1  618.04   60.49
  -3 -11   1  647.24   58.19
   2  11  -1  219.38   31.50
   2  11  -1  149.39   24.80
   2  11  -1  163.78   50.09
   2  11  -1  184.88   24.40
   2  11  -1  224.88   50.09
   2  11  -1  226.48   30.00
   2  11  -1  177.48   46.10
   2  11  -1  235.98   50.89
   2  11  -1  206.18   28.20
  -2 -11   1  237.68   26.70
  -2 -11   1  195.98   25.80
  -2 -11   1  195.48   22.90
  -2 -11   1  212.98   28.80
   1  11  -1   70.89   37.50
   1  11  -1   76.29   45.40
   1  11  -1   73.59   21.30
   1  11  -1  215.98   70.09
   1  11  -1   66.59   13.60
   1  11  -1   16.20   24.50
   1  11  -1   74.79   13.50
   1  11  -1   70.59   16.30
   1  11  -1   84.49   15.10
  -1 -11   1   88.29   12.90
  -1 -11   1   78.59   15.10
  -1 -11   1   71.89   15.00
  -1 -11   1   82.69   17.40
   0  11  -1  503.55   77.29
   0  11  -1  451.55   79.49
   0  11  -1  774.92   97.39
   0  11  -1  619.34   56.19
   0  11  -1  563.24   57.99
   0  11  -1  481.75   50.79
   0  11  -1  535.95   53.79
   0 -11   1  614.14   51.89
   0 -11   1  546.55   53.49
   0 -11   1  544.25   53.39
   0 -11   1  599.24   55.59
  -1  11  -1  520.25   52.49
  -1  11  -1  513.85   54.49
  -1  11  -1  436.56   76.39
  -1  11  -1  733.73   94.39
  -1  11  -1  670.83   84.09
  -1  11  -1  525.35   50.89
  -1  11  -1  419.36   71.09
   1 -11   1  513.25   50.49
   1 -11   1  528.25   48.70
   1 -11   1  513.85   51.89
  -2  11  -1   58.29   14.60
  -2  11  -1   77.79   29.10
  -2  11  -1   69.19   30.00
  -2  11  -1   75.09   32.70
  -2  11  -1   61.59   17.10
  -2  11  -1   58.09   28.50
  -2  11  -1   56.29   13.30
   2 -11   1   71.29   13.70
   2 -11   1   72.69   15.40
   2 -11   1   77.69   11.60
  -3  11  -1  254.17   31.70
  -3  11  -1  214.08   29.30
  -3  11  -1  190.18   50.99
  -3  11  -1  234.38   28.30
  -3  11  -1  283.97   60.69
  -3  11  -1  256.17   60.79
  -3  11  -1  345.87   62.49
   3 -11   1  252.07   29.00
   3 -11   1  244.58   25.90
   3 -11   1  248.78   27.40
  -4  11  -1  143.49   23.20
  -4  11  -1  238.78   49.00
  -4  11  -1  222.38   49.80
  -4  11  -1  165.38   22.40
  -4  11  -1  190.98   44.30
  -4  11  -1  177.48   47.40
   4 -11   1  185.68   21.90
   4 -11   1  173.38   23.50
   4 -11   1  164.48   19.90
  -5  11  -1   89.69   32.70
  -5  11  -1  115.39   17.00
  -5  11  -1  106.09   15.60
  -5  11  -1  172.68   43.50
  -5  11  -1   99.99   30.60
  -5  11  -1  110.79   18.90
  -5  11  -1  134.69   41.70
   5 -11   1  163.98   19.00
  -6  11  -1   15.90   17.90
  -6  11  -1   12.20    8.70
  -6  11  -1   39.70   21.50
  -6  11  -1   46.60   25.00
  -6  11  -1   19.30   13.30
  -6  11  -1   23.30    9.70
  -6  11  -1   58.19   28.50
  -6  11  -1   30.40   11.80
   6 -11   1   14.80    9.10
   6 -11   1    1.00    8.30
  -7  11  -1  458.05   48.80
  -7  11  -1  439.76   67.99
  -7  11  -1  405.26   62.09
  -7  11  -1  513.95   49.70
  -7  11  -1  513.85   70.39
  -7  11  -1  429.96   47.10
  -7  11  -1  523.65   46.40
  -7  11  -1  622.34   78.19
   7 -11   1  541.05   47.40
   7 -11   1  463.55   46.40
   7 -11   1  485.05   48.00
   7 -11   1  537.05   48.20
  -8  11  -1  683.03   88.29
  -8  11  -1  706.93   66.59
  -8  11  -1  602.84   82.09
  -8  11  -1  664.83   64.99
  -8  11  -1  670.23   82.09
  -8  11  -1  772.42   64.49
  -8  11  -1  670.73   85.99
  -8  11  -1  598.94   71.59
  -8  11  -1  786.52   66.79
   8 -11   1  629.74   64.19
   8 -11   1  801.92   65.09
   8 -11   1  762.72   65.39
   8 -11   1  683.63   66.09
  -9  11  -1  180.88   43.10
  -9  11  -1  193.38   28.00
  -9  11  -1  251.57   47.00
  -9  11  -1  185.88   44.20
  -9  11  -1  253.57   39.20
  -9  11  -1  274.87   45.10
  -9  11  -1  254.37   26.90
  -9  11  -1  289.37   29.90
  -9  11  -1  252.07   27.90
   9 -11   1  249.38   26.50
   9 -11   1  296.57   27.40
   9 -11   1  263.97   27.00
   9 -11   1  206.88   29.30
 -10  11  -1  469.75   62.59
 -10  11  -1  563.44   66.59
 -10  11  -1  527.65   67.19
 -10  11  -1  545.45   51.39
 -10  11  -1  616.54   52.59
 -10  11  -1  477.65   63.79
 -10  11  -1  497.75   51.19
 -10  11  -1  650.33   50.99
 -10  11  -1  448.96   65.99
  10 -11   1  508.55   49.40
  10 -11   1  491.35   50.49
  10 -11   1  556.64   54.19
  10 -11   1  552.14   49.70
 -11  11  -1  368.16   34.20
 -11  11  -1  335.37   33.10
 -11  11  -1  313.97   42.10
 -11  11  -1  282.17   44.20
 -11  11  -1  311.87   48.50
 -11  11  -1  339.87   34.20
 -11  11  -1  274.47   32.20
  11 -11   1  317.67   37.20
  11 -11   1  314.87   30.20
  11 -11   1  292.87   32.20
 -12  11  -1   14.90   14.10
 -12  11  -1   22.70   11.60
 -12  11  -1    6.50    9.10
 -12  11  -1   10.70   12.30
 -12  11  -1   22.80   25.70
 -12  11  -1   39.60   15.30
 -12  11  -1   13.00   14.30
 -12  11  -1    1.00    7.30
 -12  11  -1   23.20   10.90
  12 -11   1   11.20   14.20
 -13  11  -1  334.77   33.00
 -13  11  -1  254.67   29.10
 -13  11  -1  338.07   33.20
 -13  11  -1  274.37   28.60
 -14  11  -1  498.15   47.80
 -14  11  -1  604.14   49.00
 -14  11  -1  431.06   43.20
 -14  11  -1  435.96   43.10
  14 -11   1  565.04   53.79
 -15  11  -1   10.50   13.40
 -15  11  -1    0.70   10.30
 -15  11  -1   44.10   21.70
 -15  11  -1    2.60   11.30
  15 -11   1   22.00   19.00
   9  10  -1  255.87   36.90
   9  10  -1  179.08   38.10
  -9 -10   1  222.68   34.30
  -9 -10   1  220.68   30.30
  -9 -10   1  203.08   30.70
   8  10  -1   28.30   22.20
   8  10  -1   49.60   45.20
   8  10  -1   16.50   22.10
   8  10  -1   26.90   37.00
  -8 -10   1   38.40   14.80
  -8 -10   1   28.80   15.80
  -8 -10   1   14.70   18.20
   7  10  -1  135.59   46.10
   7  10  -1  136.69   49.20
   7  10  -1  128.29   28.80
   7  10  -1  146.49   51.39
   7  10  -1   58.19   42.00
   7  10  -1  144.79   29.00
  -7 -10   1  164.18   26.70
  -7 -10   1  121.99   21.60
  -7 -10   1  159.38   22.30
   6  10  -1  443.36   77.59
   6  10  -1  302.47   37.30
   6  10  -1  325.57   44.60
   6  10  -1  374.96   32.50
   6  10  -1  313.17   79.69
   6  10  -1  253.87   39.80
   6  10  -1  438.36   76.59
   6  10  -1  358.66   83.89
   6  10  -1  321.47   31.00
  -6 -10   1  251.27   38.20
  -6 -10   1  356.16   40.80
  -6 -10   1  309.07   36.30
   5  10  -1  202.08   52.79
   5  10  -1  136.99   44.00
   5  10  -1  160.98   22.90
   5  10  -1  203.68   56.99
   5  10  -1  133.19   17.90
   5  10  -1  118.69   24.70
   5  10  -1  115.09   20.70
   5  10  -1   73.59   41.40
   5  10  -1  121.89   24.40
   5  10  -1  152.68   27.10
  -5 -10   1  135.09   20.60
  -5 -10   1  144.19   19.20
  -5 -10   1  140.89   20.40
  -5 -10   1  147.09   24.20
   4  10  -1   69.79   17.60
   4  10  -1   59.19   32.10
   4  10  -1   59.29   38.40
   4  10  -1   87.39   38.60
   4  10  -1   50.49   20.40
   4  10  -1   46.90   17.10
   4  10  -1   62.29   19.20
   4  10  -1   85.19   35.50
  -4 -10   1   59.49   14.60
  -4 -10   1   60.99   17.40
  -4 -10   1   64.89   14.30
  -4 -10   1   76.79   15.30
   3  10  -1  803.62  105.99
   3  10  -1  632.34  103.69
   3  10  -1  944.81   80.19
   3  10  -1  867.91   78.79
   3  10  -1 1088.79  112.69
   3  10  -1  921.51   82.49
   3  10  -1  757.22   79.19
  -3 -10   1  843.22   75.99
  -3 -10   1  929.41   80.19
  -3 -10   1  874.41   77.99
  -3 -10   1  680.43   76.89
   2  10  -1  523.85   79.59
   2  10  -1  467.05   82.69
   2  10  -1  516.65   56.19
   2  10  -1  694.83   58.89
   2  10  -1  608.64   57.29
   2  10  -1  814.32   98.79
  -2 -10   1  645.04   54.69
  -2 -10   1  621.74   56.69
  -2 -10   1  461.05   55.39
  -2 -10   1  661.53   58.59
   1  10  -1  118.49   17.70
   1  10  -1  164.28   22.80
   1  10  -1  172.18   24.70
   1  10  -1   99.09   31.80
   1  10  -1  146.59   20.30
   1  10  -1  161.08   44.70
   1  10  -1  107.59   36.30
  -1 -10   1  153.68   20.60
  -1 -10   1  140.29   19.90
  -1 -10   1  140.59   17.70
  -1 -10   1  142.09   21.20
   0  10  -1  327.87   35.70
   0  10  -1  388.06   38.10
   0  10  -1  359.66   40.10
   0  10  -1  303.17   33.20
   0  10  -1  514.35   75.59
   0  10  -1  240.68   57.09
   0  10  -1  314.47   56.09
   0  10  -1  494.15   68.79
   0 -10   1  337.17   35.40
   0 -10   1  329.67   37.00
   0 -10   1  410.96   34.10
   0 -10   1  341.77   35.70
  -1  10  -1 1745.23  176.58
  -1  10  -1 1804.92  200.98
  -1  10  -1 1828.92  204.98
  -1  10  -1 2135.19  181.18
  -1  10  -1 2137.19  179.18
  -1  10  -1 1974.70  180.08
   1 -10   1 2143.99  179.88
   1 -10   1 2196.58  179.08
   1 -10   1 2175.58  177.68
  -2  10  -1  216.48   49.90
  -2  10  -1  252.17   26.60
  -2  10  -1  144.29   21.80
  -2  10  -1  244.08   48.30
  -2  10  -1  155.48   40.40
  -2  10  -1  158.88   23.60
  -2  10  -1  200.28   46.20
   2 -10   1  174.88   19.70
   2 -10   1  167.98   21.90
  -3  10  -1   47.80   21.80
  -3  10  -1   38.30   11.90
  -3  10  -1   35.00   10.20
  -3  10  -1   36.50   20.60
   3 -10   1   37.40   10.40
  -4  10  -1   36.90    9.60
  -4  10  -1   47.80   13.10
  -4  10  -1   32.20   20.60
  -4  10  -1   50.69   26.10
  -4  10  -1   72.29   11.60
  -4  10  -1   59.59   23.90
  -4  10  -1   44.70   18.70
  -4  10  -1   51.49   12.50
   4 -10   1   71.09   12.90
   4 -10   1   89.59   12.40
   4 -10   1   55.19   10.00
  -5  10  -1  187.58   41.30
  -5  10  -1  162.78   22.40
  -5  10  -1  240.58   48.70
  -5  10  -1  187.08   44.50
  -5  10  -1  191.68   42.30
  -5  10  -1  161.58   23.90
  -5  10  -1  228.18   25.80
  -5  10  -1  165.28   20.70
   5 -10   1  253.97   24.00
   5 -10   1  193.28   21.40
   5 -10   1  210.68   22.70
  -6  10  -1   36.40    8.10
  -6  10  -1   63.09   24.20
  -6  10  -1   45.10   12.00
  -6  10  -1   29.70    8.50
  -6  10  -1   56.99   25.10
  -6  10  -1   17.40    9.20
  -6  10  -1   58.09   20.50
  -6  10  -1   84.39   27.50
   6 -10   1   69.39   10.90
   6 -10   1   26.00    9.40
  -7  10  -1  201.98   25.00
  -7  10  -1  181.68   36.60
  -7  10  -1  230.98   22.60
  -7  10  -1  255.97   26.10
  -7  10  -1  171.28   31.00
  -7  10  -1  186.08   23.50
  -7  10  -1  180.38   39.70
  -7  10  -1  189.48   39.00
  -7  10  -1  202.78   42.10
   7 -10   1  199.88   23.00
   7 -10   1  177.48   24.50
   7 -10   1  229.58   23.50
   7 -10   1  267.97   24.70
  -8  10  -1  688.43   75.89
  -8  10  -1  594.24   78.09
  -8  10  -1  636.44   61.39
  -8  10  -1  726.03   61.79
  -8  10  -1  549.25   66.89
  -8  10  -1  598.54   61.89
  -8  10  -1  661.73   79.19
  -8  10  -1  724.63   60.09
  -8  10  -1  635.54   75.39
  -8  10  -1  622.44   60.29
   8 -10   1  529.25   61.09
   8 -10   1  729.53   60.19
   8 -10   1  736.83   60.49
   8 -10   1  690.93   62.09
  -9  10  -1  215.28   36.40
  -9  10  -1  292.27   42.60
  -9  10  -1  224.58   36.70
  -9  10  -1  210.78   40.10
  -9  10  -1  208.48   24.70
  -9  10  -1  166.88   34.70
  -9  10  -1  195.18   24.60
  -9  10  -1  240.78   24.10
   9 -10   1  205.68   24.20
   9 -10   1  246.68   23.20
   9 -10   1  176.48   26.50
 -10  10  -1   39.60   17.10
 -10  10  -1   16.80    9.30
 -10  10  -1   11.10   14.00
 -10  10  -1   30.60   16.30
 -10  10  -1   15.70    8.20
 -10  10  -1   45.20   22.60
 -10  10  -1   10.50    9.40
 -10  10  -1   45.40   18.70
  10 -10   1   15.10    9.00
  10 -10   1   35.90   13.50
 -11  10  -1  590.44   77.09
 -11  10  -1  718.93   65.89
 -11  10  -1  731.83   76.99
 -11  10  -1  669.63   77.19
 -11  10  -1  707.33   65.09
 -11  10  -1  672.03   80.39
 -11  10  -1  728.63   65.69
 -11  10  -1  755.32   74.49
 -11  10  -1  690.33   64.69
  11 -10   1  832.72   68.69
  11 -10   1  694.83   69.09
 -12  10  -1  105.59   14.10
 -12  10  -1   81.79   15.60
 -12  10  -1   60.09   28.60
 -12  10  -1   66.19   14.50
 -12  10  -1   60.49   13.60
 -12  10  -1   61.39   10.40
  12 -10   1   52.09   17.60
  12 -10   1   85.89   18.40
 -13  10  -1  363.06   34.20
 -13  10  -1  280.47   28.70
 -13  10  -1  302.07   28.90
  13 -10   1  330.67   38.60
 -14  10  -1  322.37   34.80
 -14  10  -1  315.97   36.30
  14 -10   1  355.36   42.00
 -15  10  -1  153.68   20.40
 -15  10  -1  149.09   22.40
 -15  10  -1  170.08   28.80
  15 -10   1  168.28   30.10
  10   9  -1   17.60   20.90
 -10  -9   1   16.30   15.50
 -10  -9   1   28.20   15.00
 -10  -9   1   15.00   20.20
   9   9  -1  180.28   32.00
   9   9  -1  172.78   36.20
  -9  -9   1  201.78   29.00
  -9  -9   1  204.98   31.70
  -9  -9   1  223.28   27.70
   8   9  -1  176.68   33.20
   8   9  -1  150.88   50.89
   8   9  -1  146.69   49.50
   8   9  -1  201.58   31.30
  -8  -9   1  177.08   25.00
  -8  -9   1  202.18   29.50
  -8  -9   1  180.98   24.90
   7   9  -1   12.10   19.10
   7   9  -1   27.40   14.20
   7   9  -1   43.80   38.10
   7   9  -1   35.70   34.80
   7   9  -1   68.99   32.60
   7   9  -1   58.79   30.60
   7   9  -1   30.20   19.10
  -7  -9   1   24.70   13.80
  -7  -9   1   23.80   13.30
  -7  -9   1   28.60   21.40
   6   9  -1   72.09   31.40
   6   9  -1   58.79   36.30
   6   9  -1  135.19   26.00
   6   9  -1  162.78   26.10
   6   9  -1  147.89   16.90
   6   9  -1  160.38   21.80
   6   9  -1  131.69   27.70
   6   9  -1  171.88   54.49
   6   9  -1  190.68   48.70
   6   9  -1  137.39   15.50
   6   9  -1  174.98   22.70
  -6  -9   1  146.69   23.60
  -6  -9   1  131.49   20.00
  -6  -9   1  135.59   20.40
   5   9  -1  919.81   82.49
   5   9  -1  727.13  103.19
   5   9  -1  729.83   81.39
   5   9  -1  885.81   75.89
   5   9  -1 1103.39  113.09
   5   9  -1  702.43  109.39
   5   9  -1  811.92   79.09
   5   9  -1  895.81   80.59
  -5  -9   1  819.72   78.29
  -5  -9   1  800.82   78.39
  -5  -9   1  986.20   81.59
   4   9  -1  147.39   24.60
   4   9  -1   98.09   32.60
   4   9  -1  139.69   23.50
   4   9  -1  122.69   22.80
   4   9  -1  167.48   22.10
   4   9  -1  104.59   37.60
   4   9  -1  177.38   23.00
  -4  -9   1  151.28   20.80
  -4  -9   1  175.18   24.60
  -4  -9   1  129.49   18.30
  -4  -9   1  146.59   19.80
   3   9  -1   62.99   13.80
   3   9  -1  109.19   39.70
   3   9  -1   51.39   14.30
   3   9  -1   68.39   30.70
   3   9  -1   73.09   16.20
   3   9  -1   86.29   15.80
   3   9  -1   86.29   19.60
  -3  -9   1   69.19   11.50
  -3  -9   1   47.30   12.40
  -3  -9   1   94.59   16.60
  -3  -9   1   51.89   12.90
   2   9  -1  113.69   16.60
   2   9  -1  103.79   16.90
   2   9  -1  115.19   35.90
   2   9  -1  130.19   20.60
   2   9  -1   72.19   15.20
   2   9  -1  109.69   32.70
   2   9  -1  133.19   18.30
  -2  -9   1  101.79   13.60
  -2  -9   1  118.39   18.10
  -2  -9   1  106.09   15.90
  -2  -9   1  104.39   15.30
   1   9  -1  890.61   80.99
   1   9  -1 1142.29  136.09
   1   9  -1  719.83   97.09
   1   9  -1  958.20   79.99
   1   9  -1  735.43   77.69
   1   9  -1  931.91   78.79
  -1  -9   1  908.51   76.89
  -1  -9   1  736.63   77.59
  -1  -9   1  960.50   79.89
  -1  -9   1  813.22   78.09
   0   9  -1  149.19   37.60
   0   9  -1  106.89   34.30
   0   9  -1  118.99   17.90
   0   9  -1   89.99   14.40
   0   9  -1  145.49   18.00
   0   9  -1  147.49   20.40
   0  -9   1  125.59   15.40
   0  -9   1   98.29   16.00
   0  -9   1  140.69   17.80
   0  -9   1  148.69   20.10
  -1   9  -1 2710.43  301.97
  -1   9  -1 3416.36  284.37
  -1   9  -1 3756.92  286.27
  -1   9  -1 2815.42  306.67
  -1   9  -1 2953.30  282.47
   1  -9   1 3521.35  284.37
   1  -9   1 3117.69  283.87
   1  -9   1 3548.64  284.97
  -2   9  -1  486.45   51.19
  -2   9  -1  648.74   54.09
  -2   9  -1  569.94   81.69
  -2   9  -1  514.15   52.29
  -2   9  -1  391.96   80.49
  -2   9  -1  529.35   48.60
   2  -9   1  563.04   49.99
   2  -9   1  630.44   51.79
  -3   9  -1   65.79   12.70
  -3   9  -1   61.99   10.90
  -3   9  -1  104.39   31.80
  -3   9  -1  114.39   29.50
  -3   9  -1   47.80   22.90
  -3   9  -1   82.39   24.10
  -3   9  -1   59.19    6.70
   3  -9   1   73.09   10.00
   3  -9   1   83.39   11.90
  -4   9  -1  311.07   30.30
  -4   9  -1  292.97   49.80
  -4   9  -1  298.87   36.50
  -4   9  -1  474.35   61.79
  -4   9  -1  273.17   33.50
  -4   9  -1  327.87   47.40
  -4   9  -1  331.37   34.00
  -4   9  -1  337.17   34.60
   4  -9   1  354.26   33.00
   4  -9   1  383.96   33.80
   4  -9   1  352.66   31.90
  -5   9  -1 1196.08  126.79
  -5   9  -1 1165.18  129.69
  -5   9  -1 1205.68  111.89
  -5   9  -1 1155.98  110.19
  -5   9  -1 1270.17  110.29
  -5   9  -1 1268.87  112.09
  -5   9  -1 1094.89  111.99
   5  -9   1 1467.25  111.79
   5  -9   1 1253.47  110.29
   5  -9   1 1168.78  112.89
   5  -9   1 1447.06  111.39
  -6   9  -1   53.39   10.50
  -6   9  -1   30.30    7.50
  -6   9  -1   24.10    8.10
  -6   9  -1   50.09   17.70
  -6   9  -1   13.70   14.20
  -6   9  -1   12.20   16.30
  -6   9  -1   20.80   17.30
   6  -9   1   40.10    8.60
   6  -9   1   19.70    8.60
   6  -9   1   31.40    7.80
  -7   9  -1  583.54   56.89
  -7   9  -1  620.74   57.89
  -7   9  -1  589.04   58.39
  -7   9  -1  565.04   73.89
  -7   9  -1  611.94   57.79
  -7   9  -1  657.23   74.19
  -7   9  -1  659.13   71.59
  -7   9  -1  450.55   75.29
   7  -9   1  629.04   56.59
   7  -9   1  700.23   56.89
   7  -9   1  678.03   57.19
   7  -9   1  624.94   58.09
  -8   9  -1  392.76   48.50
  -8   9  -1  336.47   44.50
  -8   9  -1  388.06   36.60
  -8   9  -1  380.76   50.49
  -8   9  -1  427.16   38.00
  -8   9  -1  390.96   37.30
  -8   9  -1  359.06   37.20
  -8   9  -1  360.96   47.50
  -8   9  -1  333.17   50.09
   8  -9   1  366.16   36.60
   8  -9   1  386.56   38.80
   8  -9   1  390.36   36.50
   8  -9   1  411.76   36.30
  -9   9  -1  654.73   56.39
  -9   9  -1  669.73   70.99
  -9   9  -1  542.25   65.59
  -9   9  -1  642.94   67.59
  -9   9  -1  600.04   56.19
  -9   9  -1  560.04   64.19
  -9   9  -1  538.85   65.59
   9  -9   1  602.44   58.69
   9  -9   1  579.04   56.29
   9  -9   1  646.84   57.09
   9  -9   1  685.03   58.19
 -10   9  -1   62.59   23.10
 -10   9  -1   52.79   14.80
 -10   9  -1   43.50   16.00
 -10   9  -1   66.89    9.80
 -10   9  -1   61.69   16.40
 -10   9  -1   45.70   17.30
 -10   9  -1   45.20   10.90
  10  -9   1   70.59   15.00
  10  -9   1   57.39   14.90
 -11   9  -1  607.84   59.39
 -11   9  -1  594.94   68.89
 -11   9  -1  583.64   59.79
 -11   9  -1  668.63   56.79
 -11   9  -1  544.05   54.59
 -11   9  -1  630.84   55.19
  11  -9   1  589.64   59.99
  11  -9   1  647.04   60.09
 -12   9  -1  249.48   25.00
 -12   9  -1  261.97   25.30
 -12   9  -1  255.97   29.30
 -12   9  -1  268.57   47.80
  12  -9   1  305.27   34.10
 -13   9  -1   88.39   35.40
 -13   9  -1   89.59   16.60
  13  -9   1  113.49   23.60
 -14   9  -1   62.39   15.50
 -14   9  -1   78.19   20.30
 -14   9  -1   82.19   14.10
  14  -9   1   87.09   23.00
 -15   9  -1  294.87   54.89
 -15   9  -1  436.16   43.80
 -15   9  -1  425.46   41.40
  15  -9   1  443.96   51.39
  11   8  -1  249.97   36.30
  11   8  -1  265.07   46.30
 -11  -8   1  316.97   35.20
 -11  -8   1  279.17   34.60
 -11  -8   1  274.97   38.70
  10   8  -1  -36.20   29.70
  10   8  -1   14.00   18.00
  10   8  -1  -23.50   30.70
  10   8  -1    7.30   22.90
 -10  -8   1   -1.10   12.90
 -10  -8   1    7.70   17.20
 -10  -8   1   12.20   14.10
   9   8  -1  217.38   38.60
   9   8  -1  209.78   29.60
   9   8  -1  252.97   53.99
   9   8  -1  215.08   32.90
   9   8  -1  383.76   63.29
  -9  -8   1  190.68   38.60
  -9  -8   1  233.58   33.40
  -9  -8   1  257.37   31.10
   8   8  -1 1275.17  118.49
   8   8  -1  986.70  145.39
   8   8  -1 1174.28  123.59
   8   8  -1 1066.99  144.79
   8   8  -1 1384.96  119.49
   8   8  -1 1382.86  121.19
  -8  -8   1 1533.85  118.29
  -8  -8   1 1268.17  133.49
  -8  -8   1 1394.06  118.39
   7   8  -1  410.06   71.59
   7   8  -1  353.56   48.30
   7   8  -1  449.06   72.29
   7   8  -1  416.96   43.80
   7   8  -1  474.55   45.00
   7   8  -1  425.66   47.80
   7   8  -1  384.66   73.19
   7   8  -1  461.45   78.89
  -7  -8   1  519.75   43.60
  -7  -8   1  375.46   43.20
  -7  -8   1  409.06   46.80
   6   8  -1  301.97   35.70
   6   8  -1  208.88   36.90
   6   8  -1  286.37   64.09
   6   8  -1  240.88   34.80
   6   8  -1  285.47   25.20
   6   8  -1  288.07   32.20
   6   8  -1  290.57   26.00
   6   8  -1  450.45   64.19
   6   8  -1  294.07   59.59
   6   8  -1  268.17   30.80
  -6  -8   1  205.48   29.50
  -6  -8   1  278.27   30.20
  -6  -8   1  259.37   33.80
   5   8  -1 1174.18  102.79
   5   8  -1  993.60  130.39
   5   8  -1 1237.08  103.79
   5   8  -1 1135.19   99.69
   5   8  -1 1031.70  105.29
   5   8  -1 1065.29  127.19
   5   8  -1 1277.07  105.49
  -5  -8   1 1151.28  103.99
  -5  -8   1 1049.20  102.09
  -5  -8   1 1149.19  101.99
   4   8  -1   28.90   11.40
   4   8  -1   59.09   11.70
   4   8  -1   25.00   13.10
   4   8  -1   35.00   15.40
   4   8  -1   35.40   13.30
   4   8  -1   23.00   20.00
   4   8  -1   13.10   18.10
  -4  -8   1   47.70   11.40
  -4  -8   1   36.90   10.50
  -4  -8   1   50.79   13.20
   3   8  -1    7.40    9.70
   3   8  -1   -4.90   11.60
   3   8  -1    2.70    9.40
   3   8  -1    6.60    9.50
   3   8  -1   15.80    9.00
   3   8  -1   11.70   16.30
   3   8  -1    0.00   11.30
  -3  -8   1    0.60    7.90
  -3  -8   1    5.50    8.20
  -3  -8   1    7.30   10.50
   2   8  -1  120.99   31.70
   2   8  -1  107.19   35.10
   2   8  -1   96.69   17.60
   2   8  -1  138.79   19.00
   2   8  -1  146.29   20.80
   2   8  -1  138.19   18.10
   2   8  -1  157.18   18.70
  -2  -8   1  132.89   17.40
  -2  -8   1  137.79   17.60
  -2  -8   1  146.49   15.90
  -2  -8   1  138.79   19.80
   1   8  -1 1062.59  102.49
   1   8  -1 1340.27  104.99
   1   8  -1 1044.90  121.09
   1   8  -1 1199.48  102.79
   1   8  -1 1001.80  123.69
   1   8  -1 1208.18  103.69
  -1  -8   1  917.01  106.19
  -1  -8   1 1317.47  101.69
  -1  -8   1 1119.19  102.19
   0   8  -1   -1.80    7.50
   0   8  -1   -7.70    6.40
   0   8  -1    7.20    5.50
   0   8  -1    0.30   10.10
   0   8  -1    2.70   10.60
   0   8  -1  -10.80   10.10
   0  -8   1   -0.90    8.50
   0  -8   1    7.90    5.50
   0  -8   1   10.50    7.60
  -1   8  -1  742.23   77.89
  -1   8  -1  789.52   75.99
  -1   8  -1  982.10   79.59
  -1   8  -1 1169.18  125.39
  -1   8  -1  816.02   77.49
  -1   8  -1  779.42   93.69
   1  -8   1  898.61   78.39
   1  -8   1  891.11   78.19
   1  -8   1  840.72   77.49
   1  -8   1  918.11   76.39
  -2   8  -1 1136.09  128.19
  -2   8  -1 1170.98  109.99
  -2   8  -1 1115.69  124.99
  -2   8  -1 1145.89  109.09
  -2   8  -1 1123.59  110.19
   2  -8   1 1270.77  108.39
   2  -8   1 1408.36  109.79
   2  -8   1 1402.56  110.19
  -3   8  -1  201.18   33.90
  -3   8  -1  186.28   20.40
  -3   8  -1  146.29   17.60
  -3   8  -1  286.77   40.80
  -3   8  -1  160.18   18.90
  -3   8  -1  180.78   34.00
  -3   8  -1  146.59   16.10
   3  -8   1  215.58   19.60
   3  -8   1  168.28   17.80
  -4   8  -1  159.88   36.40
  -4   8  -1   75.59   12.30
  -4   8  -1   73.69    9.70
  -4   8  -1   57.69   10.60
  -4   8  -1  119.79   14.60
  -4   8  -1   67.89   10.10
  -4   8  -1  163.08   32.30
  -4   8  -1   79.09   23.90
  -4   8  -1   73.59   22.70
   4  -8   1   81.39   10.70
   4  -8   1   85.69   12.60
  -5   8  -1 1624.84  140.19
  -5   8  -1 1672.53  138.69
  -5   8  -1 1516.95  139.89
  -5   8  -1 1353.56  141.89
  -5   8  -1 1494.15  139.49
  -5   8  -1 1465.05  152.18
  -5   8  -1 1410.66  138.99
  -5   8  -1 1561.44  156.08
   5  -8   1 1620.24  139.79
   5  -8   1 1626.34  138.79
   5  -8   1 1886.41  139.69
   5  -8   1 1744.23  139.79
  -6   8  -1  239.88   28.70
  -6   8  -1  246.98   39.00
  -6   8  -1  177.88   31.80
  -6   8  -1  242.18   23.40
  -6   8  -1  249.28   36.40
  -6   8  -1  200.98   35.60
  -6   8  -1  257.37   23.40
  -6   8  -1  185.18   22.90
  -6   8  -1  195.68   22.20
  -6   8  -1  178.08   21.20
   6  -8   1  235.38   22.20
   6  -8   1  183.38   21.80
  -7   8  -1  896.21   84.89
  -7   8  -1  895.71   96.59
  -7   8  -1  857.71   97.09
  -7   8  -1  791.02   89.29
  -7   8  -1 1014.50   84.39
  -7   8  -1  886.31   95.09
  -7   8  -1  994.90   85.19
  -7   8  -1  888.01   86.89
  -7   8  -1  935.71   94.59
   7  -8   1 1057.09   84.59
   7  -8   1  867.41   84.19
   7  -8   1 1002.20   86.19
   7  -8   1 1035.50   84.29
   7  -8   1 1066.99   85.49
  -8   8  -1  534.05   49.30
  -8   8  -1  513.45   56.69
  -8   8  -1  563.94   57.89
  -8   8  -1  532.05   58.99
  -8   8  -1  504.25   58.29
  -8   8  -1  479.95   60.39
  -8   8  -1  489.95   49.10
  -8   8  -1  563.44   49.60
   8  -8   1  553.14   48.40
   8  -8   1  603.44   51.09
   8  -8   1  537.95   51.49
   8  -8   1  517.45   49.20
  -9   8  -1  942.21   80.99
  -9   8  -1  863.41   89.99
  -9   8  -1  885.81   86.09
  -9   8  -1 1019.30   80.79
  -9   8  -1  781.22   88.29
  -9   8  -1  836.62   80.19
  -9   8  -1  933.61   88.09
  -9   8  -1  915.81   88.69
   9  -8   1  954.30   83.79
   9  -8   1  781.02   80.09
   9  -8   1 1011.60   83.69
   9  -8   1  924.41   79.49
 -10   8  -1   19.50    8.80
 -10   8  -1    9.70    7.80
 -10   8  -1   15.60    5.30
 -10   8  -1   12.00    8.50
 -10   8  -1   18.40   11.00
  10  -8   1   11.30   11.60
  10  -8   1   20.90   12.20
 -11   8  -1  425.56   39.60
 -11   8  -1  419.56   39.70
 -11   8  -1  473.95   57.09
 -11   8  -1  468.15   42.70
  11  -8   1  408.56   45.80
  11  -8   1  473.25   46.40
 -12   8  -1  290.27   29.60
 -12   8  -1  309.57   54.29
 -12   8  -1  239.98   23.00
  12  -8   1  307.67   34.40
 -13   8  -1   62.99   13.80
 -13   8  -1   41.90   11.10
 -13   8  -1   66.59   30.50
  13  -8   1   66.09   20.00
 -14   8  -1    8.60   14.10
 -14   8  -1    1.90   12.40
 -14   8  -1    7.50    9.40
  14  -8   1    0.30   18.20
 -15   8  -1  343.47   35.50
 -15   8  -1  325.87   40.00
  15  -8   1  371.26   47.20
  11   7  -1  171.18   26.20
  11   7  -1  133.49   50.29
  11   7  -1  213.48   49.30
 -11  -7   1  207.18   25.10
 -11  -7   1  160.58   23.90
 -11  -7   1  149.49   28.00
  10   7  -1   10.40   22.50
  10   7  -1   -2.50   16.70
  10   7  -1   15.10   12.30
  10   7  -1   18.20   47.20
 -10  -7   1   37.10   13.70
 -10  -7   1    4.90   16.40
 -10  -7   1    1.70   12.30
   9   7  -1   17.00   12.20
   9   7  -1  -17.50   19.30
   9   7  -1   17.10   20.50
   9   7  -1    5.30   23.40
   9   7  -1   12.60   25.70
   9   7  -1   13.20   20.20
   9   7  -1   28.50   13.50
  -9  -7   1   11.20   16.90
  -9  -7   1   30.10   13.10
  -9  -7   1   13.50   12.60
   8   7  -1  530.35   79.09
   8   7  -1  538.25   53.59
   8   7  -1  493.25   59.69
   8   7  -1  375.86  120.29
   8   7  -1  636.04   76.59
  -8  -7   1  543.65   56.89
  -8  -7   1  518.75   55.89
  -8  -7   1  656.33   54.09
   7   7  -1  579.04   94.39
   7   7  -1  897.71   71.19
   7   7  -1  741.93   75.49
   7   7  -1  733.33   72.99
   7   7  -1  733.53   94.09
   7   7  -1  817.22   70.09
   7   7  -1  646.74   76.39
  -7  -7   1  782.72   69.49
  -7  -7   1  741.53   71.89
  -7  -7   1  701.83   71.69
   6   7  -1  348.37   34.30
   6   7  -1  390.86   35.70
   6   7  -1  267.57   40.20
   6   7  -1  268.57   37.50
   6   7  -1  362.36   29.20
   6   7  -1  327.87   29.50
   6   7  -1  329.77   64.79
   6   7  -1  305.97   57.09
   6   7  -1  334.77   38.30
  -6  -7   1  301.57   35.90
  -6  -7   1  300.27   33.30
  -6  -7   1  292.97   33.60
   5   7  -1  280.87   27.90
   5   7  -1  255.27   22.70
   5   7  -1  173.28   30.30
   5   7  -1  235.48   34.10
   5   7  -1  301.17   47.50
   5   7  -1  218.48   29.70
   5   7  -1  252.87   26.80
   5   7  -1  275.97   50.79
  -5  -7   1  232.38   25.80
  -5  -7   1  216.98   26.00
  -5  -7   1  219.78   28.10
   4   7  -1  903.41   95.19
   4   7  -1  911.31  108.89
   4   7  -1 1046.20   89.99
   4   7  -1  891.81   92.69
   4   7  -1  950.00  112.99
   4   7  -1 1130.89   90.99
  -4  -7   1  972.10   89.59
  -4  -7   1 1191.98  110.79
  -4  -7   1 1019.10   89.39
  -4  -7   1  944.41   90.69
   3   7  -1    7.20   11.40
   3   7  -1    9.60    9.10
   3   7  -1   -0.40    7.30
   3   7  -1    5.50    8.50
   3   7  -1   -2.20    9.70
   3   7  -1    7.80    8.80
  -3  -7   1   19.20   12.80
  -3  -7   1    0.40    6.50
  -3  -7   1   -0.20    9.90
  -3  -7   1    4.60    8.90
  -3  -7   1    6.20    6.70
   2   7  -1  588.24   61.09
   2   7  -1  694.73   62.79
   2   7  -1  592.74   79.59
   2   7  -1  641.74   61.79
   2   7  -1  649.74   69.59
   2   7  -1  724.93   67.49
   2   7  -1  528.35   75.09
  -2  -7   1  703.63   60.59
  -2  -7   1  799.22   62.59
  -2  -7   1  838.02   76.59
  -2  -7   1  603.74   60.49
   1   7  -1  839.52  103.39
   1   7  -1 1044.70   92.89
   1   7  -1  945.21   89.19
   1   7  -1 1026.30   89.89
   1   7  -1  983.50   89.09
   1   7  -1  851.21  106.89
  -1  -7   1  864.61   88.49
  -1  -7   1 1141.69  106.39
  -1  -7   1 1140.09  103.49
  -1  -7   1 1044.30   87.99
  -1  -7   1  978.80   88.99
  -1  -7   1 1122.79   90.39
   0   7  -1  147.09   18.00
   0   7  -1   98.89   14.90
   0   7  -1   97.99   14.10
   0   7  -1   84.69   22.30
   0   7  -1   96.59   26.50
   0   7  -1  115.19   13.00
   0  -7   1   83.19   20.30
   0  -7   1  107.09   12.50
   0  -7   1  165.58   25.80
   0  -7   1  129.19   16.00
   0  -7   1  105.69   14.20
   0  -7   1   89.09   13.10
  -1   7  -1   96.09   12.60
  -1   7  -1   80.69   22.40
  -1   7  -1   75.89   12.40
  -1   7  -1   73.99   23.00
  -1   7  -1   97.89   14.10
   1  -7   1   74.79   18.00
   1  -7   1   73.49   17.70
   1  -7   1   88.79   10.60
   1  -7   1   86.69   12.20
   1  -7   1   91.99   12.60
  -2   7  -1 1203.58  133.49
  -2   7  -1 1206.68  130.99
  -2   7  -1 1260.67  117.69
  -2   7  -1 1362.06  118.59
  -2   7  -1 1335.67  118.79
   2  -7   1 1350.56  116.99
   2  -7   1 1458.45  118.09
   2  -7   1 1427.16  118.39
  -3   7  -1  564.44   62.89
  -3   7  -1  504.35   50.39
  -3   7  -1  616.64   50.79
  -3   7  -1  498.85   48.50
  -3   7  -1  520.05   48.80
  -3   7  -1  585.94   65.79
  -3   7  -1  450.25   49.20
   3  -7   1  593.84   49.00
   3  -7   1  625.54   50.39
  -4   7  -1    1.20    5.00
  -4   7  -1   14.80    4.90
  -4   7  -1   23.80    6.90
  -4   7  -1    8.90   11.80
  -4   7  -1   27.90   16.30
  -4   7  -1    7.80    9.80
  -4   7  -1    6.20    8.30
  -4   7  -1    6.30    4.50
   4  -7   1    2.60    4.70
  -5   7  -1  229.48   33.10
  -5   7  -1  218.48   23.80
  -5   7  -1  212.78   22.30
  -5   7  -1  230.78   23.80
  -5   7  -1  228.48   27.40
  -5   7  -1  281.47   37.50
  -5   7  -1  243.38   34.70
  -5   7  -1  211.38   34.30
  -5   7  -1  204.08   23.90
   5  -7   1  278.17   23.30
   5  -7   1  268.87   24.30
   5  -7   1  253.37   23.50
   5  -7   1  198.88   22.60
  -6   7  -1  488.55   52.89
  -6   7  -1  427.76   55.09
  -6   7  -1  410.66   45.10
  -6   7  -1  444.46   49.80
  -6   7  -1  422.66   51.39
  -6   7  -1  409.56   40.00
  -6   7  -1  354.36   41.90
  -6   7  -1  426.06   40.70
  -6   7  -1  431.46   44.00
   6  -7   1  400.46   40.10
   6  -7   1  499.75   41.30
   6  -7   1  481.85   41.90
   6  -7   1  452.25   40.40
   6  -7   1  482.95   40.20
  -7   7  -1  153.38   25.40
  -7   7  -1  116.89   14.80
  -7   7  -1  114.49   34.20
  -7   7  -1  107.69   17.70
  -7   7  -1  134.99   23.80
  -7   7  -1   95.49   30.10
  -7   7  -1  139.09   22.60
  -7   7  -1  103.99   14.50
  -7   7  -1  160.28   21.70
   7  -7   1  165.98   14.60
   7  -7   1  131.79   13.80
   7  -7   1  118.89   17.40
   7  -7   1  126.49   16.30
   7  -7   1  109.79   14.80
  -8   7  -1  779.82   85.99
  -8   7  -1  911.01   80.79
  -8   7  -1  957.70   88.29
  -8   7  -1  963.00   89.99
  -8   7  -1  809.12   85.09
  -8   7  -1  980.80   81.49
  -8   7  -1  839.32   87.69
   8  -7   1  985.00   80.19
   8  -7   1  962.60   85.49
   8  -7   1  942.21   83.59
   8  -7   1  911.31   81.29
  -9   7  -1 1874.11  160.88
  -9   7  -1 1866.61  168.48
  -9   7  -1 1714.63  159.38
  -9   7  -1 1651.53  162.68
  -9   7  -1 1856.11  164.38
  -9   7  -1 1727.93  164.88
   9  -7   1 1908.71  162.98
   9  -7   1 2073.89  163.68
 -10   7  -1   15.40    8.60
 -10   7  -1   20.30   19.30
 -10   7  -1    9.00    4.00
 -10   7  -1   27.70   10.90
  10  -7   1   21.40   12.60
  10  -7   1   12.20   11.40
 -11   7  -1  465.35   41.30
 -11   7  -1  504.05   54.79
 -11   7  -1  465.25   44.60
 -11   7  -1  390.56   36.90
 -11   7  -1  369.56   36.90
  11  -7   1  496.65   46.30
 -12   7  -1  275.77   31.20
 -12   7  -1  260.17   26.60
 -12   7  -1  219.18   28.20
  12  -7   1  251.97   34.00
 -13   7  -1  230.98   31.40
 -13   7  -1  263.67   30.10
 -13   7  -1  261.87   44.90
 -13   7  -1  239.18   27.20
 -13   7  -1  267.47   33.20
  13  -7   1  266.37   36.80
 -14   7  -1   12.70   12.70
 -14   7  -1   20.50    9.60
 -14   7  -1   12.40   13.50
  14  -7   1   24.30   20.20
 -15   7  -1  376.66   41.60
 -15   7  -1  385.56   41.80
 -15   7  -1  376.16   38.20
  15  -7   1  399.26   50.59
 -16   7  -1  272.67   29.00
 -16   7  -1  250.47   33.10
  16  -7   1  250.37   42.80
  12   6  -1  102.99   36.80
  12   6  -1  115.79   32.90
  12   6  -1   56.79   35.80
  12   6  -1   82.29   18.70
 -12  -6   1   83.49   21.90
 -12  -6   1   96.99   18.70
 -12  -6   1  105.69   18.30
  11   6  -1  188.88   44.50
  11   6  -1  115.69   19.90
  11   6  -1  118.79   23.70
  11   6  -1  110.99   19.40
  11   6  -1  102.59   42.50
  11   6  -1  130.19   31.50
 -11  -6   1  108.49   18.70
 -11  -6   1  116.29   18.90
 -11  -6   1   90.79   22.20
  10   6  -1   98.79   27.50
  10   6  -1  119.09   18.60
  10   6  -1   94.09   19.70
  10   6  -1  162.98   37.20
  10   6  -1  107.49   27.50
  10   6  -1   70.99   33.30
 -10  -6   1  118.59   18.50
 -10  -6   1  127.09   18.80
 -10  -6   1  106.89   21.70
   9   6  -1   50.29   23.10
   9   6  -1   20.30   11.70
   9   6  -1   15.00   11.00
   9   6  -1   37.30   22.10
   9   6  -1   25.20   23.90
   9   6  -1   36.50   21.90
   9   6  -1   27.80   14.10
   9   6  -1   13.70   22.10
  -9  -6   1   28.10   11.90
  -9  -6   1   21.40   11.80
  -9  -6   1   10.00   14.60
   8   6  -1   44.90   29.80
   8   6  -1   76.89   16.60
   8   6  -1   63.99   21.70
   8   6  -1   82.19   14.30
   8   6  -1   98.89   15.60
   8   6  -1   72.69   26.70
  -8  -6   1   52.99   16.10
  -8  -6   1   84.39   14.30
  -8  -6   1   74.99   13.90
   7   6  -1  439.56   65.09
   7   6  -1  454.45   43.30
   7   6  -1  424.76   41.20
   7   6  -1  313.37   47.60
   7   6  -1  446.26   62.49
   7   6  -1  336.47   45.70
   7   6  -1  486.45   42.20
  -7  -6   1  439.66   40.50
  -7  -6   1  421.46   41.00
  -7  -6   1  411.36   43.30
   6   6  -1   22.40   14.70
   6   6  -1   41.50   10.20
   6   6  -1   14.10   14.40
   6   6  -1   41.90   23.90
   6   6  -1   27.40    4.10
   6   6  -1   33.00   10.70
   6   6  -1   35.30   13.00
   6   6  -1   23.40   17.70
  -6  -6   1   23.20   11.90
  -6  -6   1   22.80    9.20
  -6  -6   1   31.30    9.60
   5   6  -1  123.69   24.20
   5   6  -1  165.38   22.80
   5   6  -1  179.08   19.70
   5   6  -1  150.08   36.70
   5   6  -1  176.08   15.70
   5   6  -1  142.49   23.30
   5   6  -1  183.68   21.10
   5   6  -1  193.58   42.90
  -5  -6   1  178.88   41.70
  -5  -6   1  130.39   21.00
  -5  -6   1  203.58   44.10
  -5  -6   1  163.68   19.50
  -5  -6   1  145.29   19.10
   4   6  -1 1194.48  132.89
   4   6  -1 1149.39  135.09
   4   6  -1 1398.86  117.79
   4   6  -1 1211.48  118.99
   4   6  -1 1346.27  116.79
   4   6  -1 1375.26  117.19
  -4  -6   1 1473.55  134.69
  -4  -6   1 1324.17  117.49
  -4  -6   1 1524.05  131.79
  -4  -6   1 1168.68  115.69
   3   6  -1 1004.60   76.99
   3   6  -1  963.50   76.19
   3   6  -1  731.13   92.79
   3   6  -1  707.33   89.49
   3   6  -1  784.32   77.59
   3   6  -1  772.62   77.19
  -3  -6   1  795.42   76.59
  -3  -6   1  744.83   75.49
  -3  -6   1 1038.70   90.69
  -3  -6   1  897.81   75.59
   2   6  -1  165.28   36.00
   2   6  -1  182.88   40.00
   2   6  -1  207.78   24.20
   2   6  -1  243.98   24.40
   2   6  -1  271.47   25.70
   2   6  -1  209.28   23.80
   2   6  -1  257.67   23.60
  -2  -6   1  255.97   34.00
   1   6  -1 1652.93  179.78
   1   6  -1 1717.53  164.38
   1   6  -1 1898.11  164.68
   1   6  -1 1958.80  164.18
   1   6  -1 1606.24  176.78
  -1  -6   1 2186.88  165.08
  -1  -6   1 1695.73  163.88
  -1  -6   1 1969.10  163.18
  -1  -6   1 1638.04  163.58
  -1  -6   1 2118.79  179.88
  -1  -6   1 2210.48  177.38
   0   6  -1 1025.10   89.69
   0   6  -1  829.42  102.49
   0   6  -1  893.41  101.19
   0   6  -1 1165.08   90.49
   0   6  -1  959.30   88.99
   0  -6   1 1049.89  100.99
   0  -6   1 1101.59   89.89
   0  -6   1  927.61   88.99
   0  -6   1 1018.30   88.19
  -1   6  -1  702.93   63.89
  -1   6  -1  626.54   76.19
  -1   6  -1  724.33   63.09
  -1   6  -1  611.54   73.99
  -1   6  -1  675.23   63.59
   1  -6   1  687.83   62.99
   1  -6   1  747.63   63.69
   1  -6   1  831.82   74.39
   1  -6   1  680.03   63.09
   1  -6   1  733.43   62.19
  -2   6  -1 4849.61  421.66
  -2   6  -1 4760.52  435.56
  -2   6  -1 4735.53  433.06
  -2   6  -1 5049.59  420.56
  -3   6  -1  851.41   86.19
  -3   6  -1  923.71   85.89
  -3   6  -1  858.21   86.39
  -3   6  -1 1088.09   87.39
  -3   6  -1  991.10   97.49
  -3   6  -1  914.61   86.99
  -3   6  -1  967.60   99.29
   3  -6   1 1087.69   87.09
   3  -6   1 1126.19   86.99
   3  -6   1 1025.20   86.19
  -4   6  -1  779.72   64.39
  -4   6  -1  682.63   63.19
  -4   6  -1  677.43   64.09
  -4   6  -1  657.83   72.49
  -4   6  -1  882.41   79.89
  -4   6  -1  600.74   63.99
  -4   6  -1  801.82   75.19
  -4   6  -1  620.34   73.69
   4  -6   1  819.92   63.99
   4  -6   1  662.03   64.09
   4  -6   1  686.23   63.39
   4  -6   1  803.72   64.09
  -5   6  -1  180.48   18.50
  -5   6  -1  179.88   27.30
  -5   6  -1  167.18   19.60
  -5   6  -1  146.59   17.50
  -5   6  -1  194.78   28.70
  -5   6  -1  154.28   24.80
  -5   6  -1  162.98   22.10
  -5   6  -1  189.08   26.40
  -5   6  -1  213.98   18.70
   5  -6   1  197.28   18.20
   5  -6   1  200.18   18.00
   5  -6   1  151.98   17.80
   5  -6   1  167.18   18.90
   5  -6   1  196.38   18.60
  -6   6  -1  531.45   58.29
  -6   6  -1  607.34   62.89
  -6   6  -1  595.74   61.59
  -6   6  -1  624.84   60.29
  -6   6  -1  645.44   54.09
  -6   6  -1  530.95   54.79
  -6   6  -1  589.94   60.79
  -6   6  -1  557.24   53.69
  -6   6  -1  556.64   56.49
   6  -6   1  649.93   53.49
   6  -6   1  671.93   55.49
   6  -6   1  601.34   55.29
   6  -6   1  661.53   53.69
   6  -6   1  578.34   53.79
  -7   6  -1  902.11   83.99
  -7   6  -1  802.32   79.99
  -7   6  -1  836.12   82.59
  -7   6  -1  885.61   82.39
  -7   6  -1  744.53   80.59
  -7   6  -1  928.61   76.49
  -7   6  -1  877.51   76.69
  -7   6  -1  845.12   76.19
   7  -6   1  857.41   75.69
   7  -6   1  930.01   75.79
   7  -6   1  854.21   76.59
   7  -6   1  897.71   78.79
  -8   6  -1    6.50    8.50
  -8   6  -1    0.70    5.30
  -8   6  -1    4.50    6.30
  -8   6  -1    9.70    7.80
  -8   6  -1    2.30    5.90
  -8   6  -1    8.90    6.30
  -8   6  -1   21.40   14.50
  -8   6  -1    5.10    3.40
   8  -6   1   17.10    9.90
   8  -6   1    6.90    1.40
   8  -6   1    2.00    8.10
  -9   6  -1  961.30   93.29
  -9   6  -1 1031.30   96.99
  -9   6  -1  993.30   93.49
  -9   6  -1 1234.08  104.39
   9  -6   1 1086.89   97.69
   9  -6   1 1207.98   98.79
 -10   6  -1  112.69   11.30
 -10   6  -1  127.49   17.10
 -10   6  -1  192.68   31.10
 -10   6  -1  137.09   20.50
 -10   6  -1  125.49   11.40
  10  -6   1  168.58   23.20
 -11   6  -1   67.29   12.60
 -11   6  -1   60.39   25.10
 -11   6  -1   62.19   11.20
 -11   6  -1   73.49   15.60
  11  -6   1   70.09   19.20
 -12   6  -1  220.88   24.70
 -12   6  -1  212.98   29.90
 -12   6  -1  277.77   27.70
 -12   6  -1  211.18   27.80
  12  -6   1  235.68   32.90
 -13   6  -1  305.37   36.20
 -13   6  -1  328.47   30.10
 -13   6  -1  295.37   32.80
 -13   6  -1  247.08   32.20
 -13   6  -1  239.58   46.20
  13  -6   1  308.77   39.80
 -14   6  -1   -2.10   11.70
 -14   6  -1    6.10   12.50
 -14   6  -1   -1.40    8.30
  14  -6   1    6.50   20.10
 -15   6  -1  114.99   20.60
 -15   6  -1  121.49   18.70
 -15   6  -1  103.09   15.50
 -16   6  -1  161.08   24.50
 -16   6  -1  135.19   20.80
  16  -6   1  153.78   35.30
  13   5  -1  184.28   51.29
  13   5  -1  111.59   44.80
  13   5  -1  198.08   43.30
 -13  -5   1  215.28   31.00
 -13  -5   1  252.17   30.00
 -13  -5   1  268.27   28.40
  12   5  -1   17.40   11.50
  12   5  -1   -0.10   11.30
  12   5  -1  -10.40   22.60
  12   5  -1   20.20   12.60
  12   5  -1    3.70   28.80
  12   5  -1   38.50   29.40
 -12  -5   1   12.60   15.90
 -12  -5   1   31.00   12.60
 -12  -5   1   15.80   13.40
  11   5  -1  366.46   51.59
  11   5  -1  437.66   67.29
  11   5  -1  329.47   40.20
  11   5  -1  375.76   40.70
  11   5  -1  501.45   64.49
  11   5  -1  418.66   40.40
 -11  -5   1  403.56   40.50
 -11  -5   1  355.76   44.10
 -11  -5   1  406.86   40.80
  10   5  -1  592.34   51.09
  10   5  -1  443.56   59.09
  10   5  -1  481.55   70.89
  10   5  -1  543.75   50.89
  10   5  -1  537.35   71.19
  10   5  -1  544.65   76.09
  10   5  -1  462.85   50.49
  10   5  -1  421.26   65.99
 -10  -5   1  545.35   50.69
 -10  -5   1  580.64   50.49
 -10  -5   1  477.55   53.59
   9   5  -1  -14.20   36.30
   9   5  -1  -21.00   13.10
   9   5  -1   10.90   10.80
   9   5  -1    2.40   17.80
   9   5  -1  -27.30   12.50
   9   5  -1   11.90    9.70
   9   5  -1    1.90    9.50
   9   5  -1  -31.40   37.10
  -9  -5   1   10.90    9.80
  -9  -5   1   -2.50   11.70
  -9  -5   1    3.90    9.30
   8   5  -1  149.29   18.50
   8   5  -1  104.89   17.20
   8   5  -1  117.69   16.50
   8   5  -1   72.79   26.20
   8   5  -1  118.49   25.00
   8   5  -1   93.79   31.20
   8   5  -1  111.49   26.10
  -8  -5   1  117.09   18.80
  -8  -5   1  113.99   17.00
  -8  -5   1  127.19   16.20
   7   5  -1   71.39   18.60
   7   5  -1   43.40   12.60
   7   5  -1   74.99   23.70
   7   5  -1   61.29   19.90
   7   5  -1   89.99   29.00
   7   5  -1   79.59   12.20
   7   5  -1   75.49   12.80
  -7  -5   1   65.29   14.40
  -7  -5   1   70.19   12.20
  -7  -5   1   67.69   11.60
   6   5  -1  574.34   74.59
   6   5  -1  724.83   60.79
   6   5  -1  662.23   59.99
   6   5  -1  635.54   64.69
   6   5  -1  669.63   60.79
   6   5  -1  593.74   77.79
  -6  -5   1  800.12   74.79
  -6  -5   1  804.52   78.49
  -6  -5   1  552.94   59.39
  -6  -5   1  582.14   60.99
  -6  -5   1  675.03   59.69
   5   5  -1   13.30    6.70
   5   5  -1    6.00   10.80
   5   5  -1   11.10   10.90
   5   5  -1   12.40   11.30
   5   5  -1    3.70    8.40
   5   5  -1    7.10    7.30
   5   5  -1    9.10    2.90
   5   5  -1    5.60    9.70
  -5  -5   1   14.40   12.10
  -5  -5   1   -4.30    8.80
  -5  -5   1   14.00    6.90
  -5  -5   1   10.50    6.60
  -5  -5   1    3.60    7.90
   4   5  -1  764.92   68.99
   4   5  -1  828.92   70.19
   4   5  -1  730.13   83.09
   4   5  -1  639.44   71.09
   4   5  -1  650.23   83.99
   4   5  -1  736.53   71.69
   4   5  -1  884.11   69.99
  -4  -5   1  745.53   68.89
  -4  -5   1  849.32   81.29
  -4  -5   1  909.31   85.19
  -4  -5   1  666.83   69.59
  -4  -5   1  848.52   69.59
   3   5  -1   90.79   11.80
   3   5  -1   98.79   12.80
   3   5  -1   70.69   13.50
   3   5  -1  102.79   14.30
   3   5  -1   64.59   19.10
   3   5  -1   69.49   21.40
   3   5  -1   80.39   14.10
  -3  -5   1   75.19   20.40
  -3  -5   1  102.19   20.80
  -3  -5   1   83.59   12.60
  -3  -5   1   80.29   11.70
   2   5  -1  756.42   60.59
   2   5  -1  610.44   60.89
   2   5  -1  697.53   59.89
   2   5  -1  622.94   71.49
   2   5  -1  555.44   72.19
  -2  -5   1  697.93   60.59
  -2  -5   1  624.14   59.49
  -2  -5   1  817.82   71.89
  -2  -5   1  622.34   59.69
   1   5  -1  115.29   11.80
   1   5  -1   80.69   19.30
   1   5  -1   92.89   11.20
   1   5  -1   92.09   21.50
   1   5  -1   97.39   11.80
  -1  -5   1   95.59   11.20
  -1  -5   1   65.79   16.20
  -1  -5   1   90.29   11.80
  -1  -5   1  116.09   12.90
  -1  -5   1   75.79   16.60
   0   5  -1  925.01   98.49
   0   5  -1 1157.98   89.19
   0   5  -1  844.02   99.29
   0   5  -1  978.60   88.09
   0  -5   1  970.10   87.39
   0  -5   1 1046.00   88.69
   0  -5   1  952.70   88.19
   0  -5   1 1103.99   97.99
   0  -5   1 1127.79  100.29
   0  -5   1  904.91   87.99
  -1   5  -1 1680.43  152.18
  -1   5  -1 1744.63  151.78
   1  -5   1 1791.22  152.08
   1  -5   1 1825.42  151.88
   1  -5   1 1690.73  151.78
   1  -5   1 1759.52  160.18
   1  -5   1 1681.93  151.08
  -2   5  -1 2668.33  243.98
  -2   5  -1 2501.15  232.18
  -2   5  -1 2677.33  242.08
  -2   5  -1 2509.15  232.48
  -2   5  -1 2453.35  232.88
  -2   5  -1 2375.86  231.98
  -2   5  -1 2759.72  233.08
   2  -5   1 2691.93  232.08
   2  -5   1 2824.82  232.78
   2  -5   1 3088.89  243.88
   2  -5   1 3028.20  241.58
  -3   5  -1 1789.82  173.18
  -3   5  -1 1656.83  163.68
  -3   5  -1 1729.63  171.18
  -3   5  -1 1844.62  163.08
  -3   5  -1 2038.70  164.08
  -3   5  -1 1815.82  163.78
   3  -5   1 1999.60  163.78
   3  -5   1 2066.09  163.68
   3  -5   1 1916.61  163.18
  -4   5  -1 1103.99  100.79
  -4   5  -1 1046.20  102.99
  -4   5  -1 1183.58  100.39
  -4   5  -1 1139.59  100.79
  -4   5  -1 1077.29  107.19
  -4   5  -1 1111.09  108.99
  -4   5  -1 1024.50  101.59
   4  -5   1 1182.98  100.59
   4  -5   1 1227.98  101.39
   4  -5   1 1126.69  100.39
   4  -5   1 1293.87  101.19
   4  -5   1 1228.78  100.59
  -5   5  -1   28.60   10.00
  -5   5  -1   40.50   10.40
  -5   5  -1   30.30   10.60
  -5   5  -1   38.50    8.50
  -5   5  -1   23.00    8.30
  -5   5  -1   32.00    5.40
  -5   5  -1   26.10    5.00
  -5   5  -1   29.70   10.70
  -5   5  -1   19.50    5.00
   5  -5   1   26.10    4.60
   5  -5   1   32.10    5.40
   5  -5   1   26.80    6.20
   5  -5   1   30.70    7.50
   5  -5   1   26.20    6.90
  -6   5  -1 1236.28  113.09
  -6   5  -1 1287.27  112.89
  -6   5  -1 1255.17  116.09
  -6   5  -1 1339.07  117.99
  -6   5  -1 1244.88  116.99
  -6   5  -1 1246.78  118.49
  -6   5  -1 1259.97  116.19
  -6   5  -1 1251.87  112.79
  -6   5  -1 1294.77  114.49
  -6   5  -1 1277.27  117.59
   6  -5   1 1423.46  112.59
   6  -5   1 1475.25  115.09
   6  -5   1 1206.68  113.09
   6  -5   1 1301.97  112.49
  -7   5  -1   53.39    9.50
  -7   5  -1   49.30    8.40
  -7   5  -1   56.89    7.70
  -7   5  -1   65.99   11.00
  -7   5  -1   59.59    7.20
  -7   5  -1   66.89   10.90
  -7   5  -1  100.79   18.20
  -7   5  -1   78.99   12.20
   7  -5   1   76.49   13.00
   7  -5   1   76.19   14.30
  -8   5  -1  188.98   30.30
  -8   5  -1  194.18   29.60
  -8   5  -1  235.28   22.10
  -8   5  -1  198.98   19.30
  -8   5  -1  220.48   19.50
   8  -5   1  219.98   24.70
   8  -5   1  239.18   25.60
  -9   5  -1  341.27   37.90
  -9   5  -1  390.16   45.80
   9  -5   1  396.86   40.00
 -10   5  -1 1123.49  104.79
 -10   5  -1 1192.28  114.19
 -10   5  -1 1137.49  105.39
 -10   5  -1 1281.57  108.29
  10  -5   1 1219.08  109.99
 -11   5  -1  348.47   46.00
 -11   5  -1  332.27   36.90
 -11   5  -1  330.07   34.00
 -11   5  -1  291.47   36.50
 -11   5  -1  310.27   33.70
  11  -5   1  360.06   40.10
 -12   5  -1   41.60   11.50
 -12   5  -1   36.10   14.00
 -12   5  -1   41.80    9.50
 -12   5  -1   38.00   12.10
  12  -5   1   31.90   19.00
 -13   5  -1  715.03   65.39
 -13   5  -1  690.13   63.09
 -13   5  -1  754.92   68.69
 -13   5  -1  625.64   77.29
 -13   5  -1  628.14   64.09
  13  -5   1  743.13   72.79
 -14   5  -1  208.18   26.40
 -14   5  -1  184.18   25.20
 -14   5  -1  197.88   23.70
  14  -5   1  241.88   38.80
 -15   5  -1    8.40   15.10
 -15   5  -1    5.50    9.40
 -15   5  -1    8.40   10.90
  15  -5   1    2.70   22.80
 -16   5  -1  169.58   26.00
 -16   5  -1  190.38   23.30
 -16   5  -1  170.28   23.50
  16  -5   1  185.28   38.70
  13   4  -1  207.78   47.20
  13   4  -1  196.78   42.60
  13   4  -1  240.78   26.50
  13   4  -1  208.48   43.10
  13   4  -1  241.88   28.80
 -13  -4   1  251.57   28.50
 -13  -4   1  276.07   30.70
 -13  -4   1  187.38   29.20
  12   4  -1  128.19   37.40
  12   4  -1  104.79   32.90
  12   4  -1  195.08   22.10
  12   4  -1  101.19   18.00
  12   4  -1  151.08   20.50
  12   4  -1  133.79   34.30
 -12  -4   1  182.78   22.60
 -12  -4   1  165.88   24.00
 -12  -4   1  204.98   24.00
  11   4  -1  419.36   44.00
  11   4  -1  496.05   66.29
  11   4  -1  362.56   58.89
  11   4  -1  367.86   43.10
  11   4  -1  505.35   44.00
  11   4  -1  465.75   62.99
  11   4  -1  342.47   60.49
  11   4  -1  470.85   56.29
 -11  -4   1  514.15   44.40
 -11  -4   1  413.26   46.40
 -11  -4   1  502.85   44.50
  10   4  -1 1302.87  103.09
  10   4  -1 1158.98  102.89
  10   4  -1  969.10  125.59
  10   4  -1  975.10  102.09
  10   4  -1  958.70  125.79
 -10  -4   1 1223.88  102.89
 -10  -4   1 1325.67  103.09
 -10  -4   1 1072.89  104.29
   9   4  -1  209.98   22.80
   9   4  -1  199.78   37.00
   9   4  -1  207.78   22.80
   9   4  -1  143.89   34.60
   9   4  -1  176.18   31.00
   9   4  -1  144.89   22.40
  -9  -4   1  175.38   25.50
  -9  -4   1  226.48   22.40
  -9  -4   1  205.28   22.80
   8   4  -1   27.30    9.30
   8   4  -1   10.90   12.90
   8   4  -1   23.30   16.40
   8   4  -1   27.30    8.70
   8   4  -1   -3.00   14.60
   8   4  -1   15.40    8.20
  -8  -4   1   18.60   10.10
  -8  -4   1   14.60    8.30
  -8  -4   1   27.40    8.40
   7   4  -1  603.24   60.39
   7   4  -1  599.94   65.49
   7   4  -1  588.64   73.09
   7   4  -1  589.84   75.79
   7   4  -1  618.44   66.59
   7   4  -1  694.93   61.49
   7   4  -1  757.72   61.09
  -7  -4   1  721.73   60.29
  -7  -4   1  781.82   74.19
  -7  -4   1  661.23   61.59
  -7  -4   1  630.64   60.19
   6   4  -1 1630.54  171.68
   6   4  -1 1545.15  151.88
   6   4  -1 1936.51  150.28
   6   4  -1 1696.63  147.79
   6   4  -1 1459.55  152.28
   6   4  -1 1724.93  174.18
   6   4  -1 1658.63  148.09
  -6  -4   1 1514.15  147.59
  -6  -4   1 1986.90  165.68
  -6  -4   1 1939.91  162.28
  -6  -4   1 1534.25  148.59
  -6  -4   1 1742.83  147.59
   5   4  -1   37.80    7.20
   5   4  -1   40.30    8.00
   5   4  -1   15.20   10.00
   5   4  -1   14.60   10.70
   5   4  -1   21.40    7.90
   5   4  -1   21.80   13.00
   5   4  -1   19.30   12.70
  -5  -4   1   41.30   14.30
  -5  -4   1   30.80    6.90
  -5  -4   1   36.50   15.30
  -5  -4   1   25.30    6.80
  -5  -4   1   23.40    8.00
   4   4  -1  339.57   48.10
   4   4  -1  404.36   41.70
   4   4  -1  330.57   49.90
   4   4  -1  446.66   36.90
   4   4  -1  482.75   39.50
   4   4  -1  423.76   38.60
   4   4  -1  454.05   39.60
   4   4  -1  425.06   41.80
  -4  -4   1  354.56   39.30
  -4  -4   1  357.86   38.50
  -4  -4   1  509.75   52.39
  -4  -4   1  477.85   49.60
  -4  -4   1  435.36   38.50
   3   4  -1 2374.86  229.18
   3   4  -1 2767.62  216.68
   3   4  -1 2429.66  227.28
   3   4  -1 2400.06  217.48
   3   4  -1 2513.15  215.88
   3   4  -1 2247.28  217.68
  -3  -4   1 2394.46  215.88
  -3  -4   1 2231.48  215.58
  -3  -4   1 2299.87  216.38
  -3  -4   1 2905.61  227.08
  -3  -4   1 2844.52  229.28
   2   4  -1 1568.94  129.09
   2   4  -1 1283.97  129.39
   2   4  -1 1270.17  129.99
   2   4  -1 1448.56  141.29
   2   4  -1 1388.86  138.79
  -2  -4   1 1584.64  129.69
  -2  -4   1 1425.46  128.99
  -2  -4   1 1746.33  141.49
  -2  -4   1 1662.23  138.89
   1   4  -1   28.90    5.00
   1   4  -1   14.00    8.70
   1   4  -1   11.10    9.00
   1   4  -1   27.10    5.10
   1   4  -1   37.90    6.80
  -1  -4   1   17.10    5.00
  -1  -4   1   34.90    6.10
  -1  -4   1   26.10   15.00
  -1  -4   1   20.60    4.80
   0  -4   1 2291.57  202.88
   0  -4   1 2568.44  211.48
   0  -4   1 2120.19  203.38
   0  -4   1 2419.76  203.88
  -1   4  -1  238.58   24.00
  -1   4  -1  238.88   30.10
  -1   4  -1  304.97   36.30
  -1   4  -1  251.77   23.60
  -1   4  -1  240.78   23.00
   1  -4   1  282.57   30.20
   1  -4   1  266.67   24.00
   1  -4   1  276.67   31.40
   1  -4   1  246.28   23.00
   1  -4   1  256.87   23.70
  -2   4  -1  459.95   47.60
  -2   4  -1  363.66   39.60
  -2   4  -1  452.35   39.10
  -2   4  -1  434.36   46.00
  -2   4  -1  425.06   39.50
   2  -4   1  485.85   39.90
   2  -4   1  452.95   39.10
   2  -4   1  474.05   39.70
  -3   4  -1 2656.83  209.98
  -3   4  -1 2293.87  216.28
  -3   4  -1 2320.47  209.28
  -3   4  -1 2461.35  210.48
  -3   4  -1 2398.86  215.38
  -3   4  -1 2144.59  211.08
  -3   4  -1 2275.87  209.68
   3  -4   1 2408.66  209.38
   3  -4   1 2577.24  209.68
   3  -4   1 2415.16  209.58
   3  -4   1 2599.74  210.18
  -4   4  -1  733.53   73.69
  -4   4  -1  713.93   68.39
  -4   4  -1  772.02   72.99
  -4   4  -1  760.12   71.29
  -4   4  -1  751.12   70.09
  -4   4  -1  813.92   68.49
  -4   4  -1  734.03   68.29
   4  -4   1  720.93   68.29
   4  -4   1  856.71   68.29
   4  -4   1  876.11   69.69
   4  -4   1  829.82   69.49
  -5   4  -1  225.88   23.40
  -5   4  -1  285.77   27.80
  -5   4  -1  239.48   24.70
  -5   4  -1  231.78   25.50
  -5   4  -1  225.48   27.70
  -5   4  -1  249.88   23.00
  -5   4  -1  275.87   26.80
  -5   4  -1  263.77   27.90
  -5   4  -1  218.78   26.00
  -5   4  -1  271.37   23.00
   5  -4   1  272.77   22.70
   5  -4   1  237.68   23.40
   5  -4   1  252.47   22.70
   5  -4   1  268.27   25.10
   5  -4   1  284.37   25.60
  -6   4  -1  922.11   89.19
  -6   4  -1 1008.20   87.29
  -6   4  -1  956.20   85.19
  -6   4  -1 1028.70   90.99
  -6   4  -1  921.21   85.19
  -6   4  -1  982.70   87.49
  -6   4  -1  854.41   85.89
   6  -4   1 1092.59   87.99
   6  -4   1 1080.59   88.69
  -7   4  -1  988.60   85.99
  -7   4  -1  967.40   82.79
  -7   4  -1  906.01   89.29
  -7   4  -1  908.11   84.19
  -7   4  -1  898.51   82.79
   7  -4   1  998.60   89.99
   7  -4   1 1040.30   87.49
  -8   4  -1   68.69   18.00
  -8   4  -1   43.30    8.90
   8  -4   1   79.29   14.70
  -9   4  -1  208.28   24.80
  -9   4  -1  268.67   27.70
  -9   4  -1  295.37   35.70
  -9   4  -1  205.48   23.60
   9  -4   1  265.87   30.00
 -10   4  -1  391.56   39.90
 -10   4  -1  377.06   37.30
 -10   4  -1  437.56   41.70
 -10   4  -1  361.76   38.20
 -10   4  -1  442.46   49.10
  10  -4   1  410.96   44.10
 -11   4  -1  220.98   24.30
 -11   4  -1  202.08   25.10
 -11   4  -1  259.77   39.00
 -11   4  -1  217.78   26.50
 -11   4  -1  253.27   29.70
  11  -4   1  261.47   33.60
 -12   4  -1   28.60   15.00
 -12   4  -1   15.50    9.20
 -12   4  -1   12.70    8.10
 -12   4  -1   30.00   11.80
 -12   4  -1   13.70   27.60
  12  -4   1   -2.20   17.50
 -13   4  -1  603.74   61.09
 -13   4  -1  621.14   58.89
 -13   4  -1  714.33   58.89
 -13   4  -1  644.24   73.69
 -13   4  -1  604.14   63.39
  13  -4   1  607.94   68.29
 -14   4  -1  780.82   71.09
 -14   4  -1  742.13   70.99
 -14   4  -1  861.61   74.69
  14  -4   1  751.52   82.19
 -15   4  -1   44.50   11.40
 -15   4  -1   39.70   16.30
 -15   4  -1   21.60   10.70
  15  -4   1   51.29   27.70
 -16   4  -1  279.27   36.80
  16  -4   1  262.57   46.70
  14   3  -1   43.70   25.80
  14   3  -1    4.10    5.20
  14   3  -1   52.49   29.00
  14   3  -1   19.90    7.10
  14   3  -1   31.50   22.40
 -14  -3   1   13.60   10.20
 -14  -3   1   -5.00   11.20
 -14  -3   1   12.90   13.00
  13   3  -1  337.17   54.99
  13   3  -1  242.78   49.99
  13   3  -1  386.46   35.80
  13   3  -1  413.26   52.69
 -13  -3   1  398.26   37.90
 -13  -3   1  311.67   39.50
 -13  -3   1  439.76   39.50
  12   3  -1   85.09   12.70
  12   3  -1   88.89   29.50
  12   3  -1   58.69   27.00
  12   3  -1   80.29   26.80
  12   3  -1   92.59   15.30
 -12  -3   1   85.49   14.00
 -12  -3   1   67.49   15.90
 -12  -3   1  114.19   16.00
  11   3  -1   17.10   19.00
  11   3  -1   29.00   18.10
  11   3  -1   27.70    8.50
  11   3  -1   11.70    9.90
  11   3  -1   44.20   20.90
  11   3  -1   13.30    8.20
  11   3  -1    6.90   19.60
  11   3  -1   15.90   15.30
 -11  -3   1   26.80    9.80
 -11  -3   1   34.50   10.70
 -11  -3   1   12.80   12.60
 -11  -3   1   15.30   11.70
 -11  -3   1   18.00   19.60
  10   3  -1  396.06   57.79
  10   3  -1  553.44   61.69
  10   3  -1  505.45   44.00
  10   3  -1  599.44   67.49
  10   3  -1  431.26   53.69
  10   3  -1  372.96   54.79
  10   3  -1  462.15   44.50
 -10  -3   1  455.95   44.30
 -10  -3   1  401.86   45.70
 -10  -3   1  485.15   53.39
 -10  -3   1  477.85   44.20
   9   3  -1  602.94   68.09
   9   3  -1  687.43   60.99
   9   3  -1  652.13   72.99
   9   3  -1  721.33   60.99
   9   3  -1  599.34   73.79
  -9  -3   1  772.32   68.59
  -9  -3   1  685.13   60.79
  -9  -3   1  558.64   61.89
  -9  -3   1  673.43   60.89
   8   3  -1    3.30    6.40
   8   3  -1    2.90    6.50
   8   3  -1    2.50    6.70
   8   3  -1   12.60   10.40
   8   3  -1   14.40   14.20
   8   3  -1  -16.30    8.30
  -8  -3   1   -2.60    6.50
  -8  -3   1   11.90   13.50
  -8  -3   1    2.30    8.70
  -8  -3   1   -2.00    9.30
  -8  -3   1   -2.70    7.90
  -8  -3   1    1.00    6.50
   7   3  -1  511.45   62.39
   7   3  -1  573.34   58.09
   7   3  -1  671.03   58.29
   7   3  -1  652.03   69.39
   7   3  -1  657.63   71.89
   7   3  -1  595.34   64.89
  -7  -3   1  762.92   63.69
  -7  -3   1  778.02   73.59
  -7  -3   1  685.33   58.39
  -7  -3   1  751.62   69.99
  -7  -3   1  588.94   57.99
  -7  -3   1  594.64   58.99
   6   3  -1  896.71   87.59
   6   3  -1  981.60   82.99
   6   3  -1  876.61   82.49
   6   3  -1  826.82   82.59
   6   3  -1  933.11   95.49
   6   3  -1  939.61   93.49
  -6  -3   1  983.30   86.09
  -6  -3   1  989.80   82.59
  -6  -3   1  857.41   82.49
  -6  -3   1  993.40   95.59
  -6  -3   1  889.81   83.49
  -6  -3   1 1097.79   94.29
   5   3  -1   24.90    6.30
   5   3  -1   11.10    8.60
   5   3  -1   18.90    5.50
   5   3  -1    9.00    9.60
   5   3  -1   37.40   13.40
   5   3  -1   14.80    5.90
   5   3  -1   25.90   10.90
  -5  -3   1   14.40    5.40
  -5  -3   1   25.10    5.60
  -5  -3   1   14.50    9.10
  -5  -3   1    4.50    5.90
  -5  -3   1   17.90    8.90
  -5  -3   1   21.90   12.40
   4   3  -1  851.31   75.09
   4   3  -1  882.11   76.69
   4   3  -1  870.21   79.69
   4   3  -1  804.22   85.39
   4   3  -1  956.70   77.19
   4   3  -1  708.23   78.89
   4   3  -1  784.72   86.89
  -4  -3   1  809.82   76.49
  -4  -3   1  806.12   76.69
  -4  -3   1  992.60   88.19
  -4  -3   1  858.41   77.39
  -4  -3   1  982.40   78.89
  -4  -3   1 1036.80   86.69
   3   3  -1 5104.79  505.85
   3   3  -1 5104.59  507.35
  -3  -3   1 6302.97  508.55
  -3  -3   1 6511.55  507.05
   2   3  -1 1346.57  108.19
   2   3  -1 1057.49  108.89
   2   3  -1 1186.98  116.89
   2   3  -1 1251.17  115.89
   2   3  -1 1254.97  108.69
   2   3  -1 1265.87  107.79
  -2  -3   1 1278.17  107.89
  -2  -3   1 1215.88  107.69
   1   3  -1 1254.67  124.99
   1   3  -1 1515.15  125.49
   1   3  -1 1595.74  125.59
   1   3  -1 1474.95  125.19
  -1  -3   1 1590.84  125.69
  -1  -3   1 1558.14  131.89
  -1  -3   1 1166.68  124.89
  -1  -3   1 1305.97  125.09
  -1  -3   1 1536.25  133.19
   0   3  -1 2398.76  228.58
   0   3  -1 2402.26  229.78
   0  -3   1 2703.93  229.78
   0  -3   1 2767.72  228.68
  -1   3  -1 1047.70   96.19
  -1   3  -1 1052.99  101.59
  -1   3  -1 1157.88   96.79
  -1   3  -1 1056.69   96.49
   1  -3   1 1106.09   96.59
   1  -3   1 1224.18   96.89
   1  -3   1 1099.09   96.19
  -2   3  -1  321.37   31.70
  -2   3  -1  296.47   28.60
  -2   3  -1  268.17   27.30
  -2   3  -1  321.97   27.90
  -2   3  -1  308.97   27.10
  -2   3  -1  269.47   31.70
   2  -3   1  310.77   32.20
   2  -3   1  330.87   27.50
   2  -3   1  300.67   31.20
   2  -3   1  322.77   27.10
  -3   3  -1 2584.54  204.68
  -3   3  -1 2683.13  206.28
  -3   3  -1 2086.09  207.58
  -3   3  -1 2068.79  208.18
  -4   3  -1 4496.95  362.56
  -4   3  -1 4017.50  362.16
  -4   3  -1 4189.28  362.26
  -4   3  -1 3995.80  361.66
  -4   3  -1 4121.79  362.76
  -5   3  -1   13.30    3.90
  -5   3  -1   14.10    2.10
  -5   3  -1   12.80    5.10
  -5   3  -1   20.50    7.60
  -5   3  -1   21.70    9.50
  -5   3  -1   14.00    2.30
   5  -3   1   17.60    5.90
   5  -3   1   22.70    7.20
  -6   3  -1   61.19    9.70
  -6   3  -1   62.19   12.90
  -6   3  -1   79.49   14.80
  -6   3  -1   54.49    4.80
  -6   3  -1   58.59    7.70
  -6   3  -1   41.90    4.70
   6  -3   1   67.29   10.50
   6  -3   1   80.99   12.30
  -7   3  -1 1002.30   93.79
  -7   3  -1 1015.20   93.39
  -7   3  -1 1191.58   95.89
  -8   3  -1  870.71   81.19
  -8   3  -1  825.52   74.69
  -8   3  -1  938.51   77.29
  -8   3  -1  816.32   74.99
  -8   3  -1  728.93   74.09
   8  -3   1  891.51   79.29
  -9   3  -1  295.27   36.20
  -9   3  -1  278.47   25.80
  -9   3  -1  283.87   29.70
  -9   3  -1  230.88   27.00
  -9   3  -1  230.48   25.90
   9  -3   1  290.27   32.30
 -10   3  -1   71.99   12.20
 -10   3  -1   96.29   13.30
 -10   3  -1  106.09   14.70
 -10   3  -1  126.29   18.20
 -10   3  -1  106.19   24.60
  10  -3   1  105.19   21.50
 -11   3  -1   38.30    8.70
 -11   3  -1   37.00   11.80
 -11   3  -1   41.20   22.30
 -11   3  -1   43.70    9.30
 -11   3  -1   43.70   13.90
  11  -3   1   28.40   16.90
 -12   3  -1   27.60    8.70
 -12   3  -1   13.50   22.40
 -12   3  -1   23.90   12.50
 -12   3  -1   18.40    9.10
  12  -3   1   39.40   21.20
 -13   3  -1  189.08   29.40
 -13   3  -1  189.38   23.60
 -13   3  -1  283.77   29.90
 -13   3  -1  183.98   43.70
  13  -3   1  219.78   36.70
 -14   3  -1  616.64   58.79
 -14   3  -1  626.24   62.19
  14  -3   1  667.33   72.19
 -15   3  -1  271.67   28.10
 -15   3  -1  213.38   31.80
  15  -3   1  224.18   44.30
  14   2  -1  -20.20   13.60
  14   2  -1    7.70   27.30
  14   2  -1   15.30   17.30
 -14  -2   1    2.20    9.10
 -14  -2   1  -16.00    9.20
 -14  -2   1    3.20   11.00
  13   2  -1  410.56   59.89
  13   2  -1  329.57   33.30
  13   2  -1  392.56   50.99
  13   2  -1  372.06   33.20
  13   2  -1  355.26   47.20
 -13  -2   1  278.47   36.80
 -13  -2   1  386.46   37.30
 -13  -2   1  409.36   37.80
  12   2  -1  216.88   21.30
  12   2  -1  227.48   39.00
  12   2  -1  172.98   33.80
  12   2  -1  182.78   32.70
  12   2  -1  197.88   25.60
  12   2  -1  201.68   38.40
  12   2  -1  185.38   37.70
 -12  -2   1  232.28   38.10
 -12  -2   1  216.88   24.70
 -12  -2   1  215.48   32.40
 -12  -2   1  229.88   23.50
 -12  -2   1  162.68   25.00
  11   2  -1   46.90   11.40
  11   2  -1   61.39    9.70
  11   2  -1   71.09   22.80
  11   2  -1   50.19   19.90
  11   2  -1   59.59   24.10
  11   2  -1   61.99   19.70
  11   2  -1   61.09   22.10
 -11  -2   1   49.10   12.50
 -11  -2   1   65.89   11.20
 -11  -2   1   73.99   12.30
 -11  -2   1   60.09   15.60
 -11  -2   1   70.99   23.30
  10   2  -1  139.19   16.90
  10   2  -1  131.69   19.20
  10   2  -1  163.78   28.60
  10   2  -1  202.88   30.90
  10   2  -1  181.28   18.40
  10   2  -1  156.58   30.30
 -10  -2   1  204.18   30.80
 -10  -2   1  152.08   19.20
 -10  -2   1  160.68   19.10
 -10  -2   1  151.58   20.70
 -10  -2   1  182.58   23.70
   9   2  -1 1343.57  130.29
   9   2  -1 1352.46  118.89
   9   2  -1 1486.45  118.69
   9   2  -1 1133.69  117.99
   9   2  -1 1332.37  128.49
  -9  -2   1 1519.55  125.79
  -9  -2   1 1388.76  118.69
  -9  -2   1 1331.87  118.59
  -9  -2   1 1250.17  119.29
   8   2  -1  252.77   24.80
   8   2  -1  193.68   23.70
   8   2  -1  235.48   34.20
   8   2  -1  241.88   32.80
   8   2  -1  271.97   24.60
   8   2  -1  239.48   31.00
  -8  -2   1  260.07   24.70
  -8  -2   1  280.07   36.60
  -8  -2   1  215.08   31.90
  -8  -2   1  306.37   33.00
  -8  -2   1  232.48   25.70
   7   2  -1    5.50   11.70
   7   2  -1    4.90    4.90
   7   2  -1    5.50    5.00
   7   2  -1    6.30    5.20
   7   2  -1   31.50   11.50
   7   2  -1    4.50   11.50
   7   2  -1   21.30   10.20
  -7  -2   1   11.10    5.40
  -7  -2   1   12.60   11.70
  -7  -2   1    2.10    5.10
  -7  -2   1    7.20    8.20
  -7  -2   1    5.60    6.30
  -7  -2   1   -7.80    7.40
   6   2  -1  244.98   27.70
   6   2  -1  200.18   21.20
   6   2  -1  228.18   21.50
   6   2  -1  219.48   30.30
   6   2  -1  228.48   29.00
   6   2  -1  178.28   25.40
   6   2  -1  193.28   21.00
  -6  -2   1  192.78   21.10
  -6  -2   1  257.47   31.20
  -6  -2   1  225.08   21.00
  -6  -2   1  239.48   28.90
  -6  -2   1  245.78   26.10
  -6  -2   1  216.38   22.10
   5   2  -1  224.18   32.80
   5   2  -1  280.77   27.40
   5   2  -1  235.78   34.60
   5   2  -1  309.57   27.40
   5   2  -1  297.97   32.00
  -5  -2   1  325.57   31.30
  -5  -2   1  328.67   36.30
  -5  -2   1  340.27   35.20
  -5  -2   1  329.37   28.30
  -5  -2   1  281.87   27.40
  -5  -2   1  292.47   27.30
   4   2  -1  239.88   21.80
   4   2  -1  228.18   21.50
   4   2  -1  209.58   24.50
   4   2  -1  238.18   29.30
   4   2  -1  229.18   27.80
   4   2  -1  203.48   23.90
  -4  -2   1  281.37   28.80
  -4  -2   1  209.58   21.30
  -4  -2   1  216.38   21.50
  -4  -2   1  260.17   29.60
  -4  -2   1  260.17   22.30
   3   2  -1  840.92   69.89
   3   2  -1  691.83   71.39
   3   2  -1  855.61   69.99
   3   2  -1  739.73   69.49
   3   2  -1  720.53   76.29
   3   2  -1  739.43   75.39
   3   2  -1  808.72   71.69
  -3  -2   1  933.41   76.49
  -3  -2   1  759.82   69.99
  -3  -2   1  871.11   77.29
  -3  -2   1  840.62   71.09
  -3  -2   1  749.42   69.69
   2   2  -1 1657.93  146.59
   2   2  -1 1409.66  147.69
   2   2  -1 1815.32  146.79
   2   2  -1 1587.24  147.49
   2   2  -1 1595.24  164.38
  -2  -2   1 1948.80  154.48
  -2  -2   1 1970.20  153.18
  -2  -2   1 1579.14  146.49
   1   2  -1  694.33   60.49
   1   2  -1  709.73   60.49
   1   2  -1  654.53   60.19
   1   2  -1  589.34   60.29
  -1  -2   1  641.54   60.19
  -1  -2   1  720.33   60.29
  -1  -2   1  683.83   60.29
  -1  -2   1  757.22   60.69
  -1  -2   1  732.93   65.69
  -1  -2   1  734.43   64.79
   0   2  -1 1971.00  203.38
   0   2  -1 2032.60  202.78
   0  -2   1 2632.54  203.58
   0  -2   1 2588.54  204.38
  -1   2  -1  928.51   80.59
  -1   2  -1  811.42   82.69
  -1   2  -1  941.51   79.89
  -1   2  -1  924.61   80.19
  -1   2  -1  913.11   80.19
   1  -2   1  942.91   79.99
   1  -2   1  912.91   80.19
   1  -2   1  982.60   80.19
  -2   2  -1 5792.42  591.34
  -2   2  -1 6025.00  591.04
   2  -2   1 7722.33  592.34
   2  -2   1 7760.82  591.84
  -3   2  -1  982.40   92.19
  -3   2  -1 1089.79   94.29
  -3   2  -1 1125.89   93.49
  -3   2  -1  991.30   94.59
  -3   2  -1 1176.68   94.69
  -3   2  -1  963.80   93.09
   3  -2   1 1074.39   93.99
   3  -2   1 1131.99   93.49
   3  -2   1 1068.89   94.69
  -5   2  -1  328.07   33.60
  -5   2  -1  284.87   29.10
  -5   2  -1  323.47   32.60
  -5   2  -1  341.67   31.00
   5  -2   1  337.37   32.30
   5  -2   1  344.37   31.20
   5  -2   1  321.57   33.60
  -6   2  -1  314.47   32.60
  -6   2  -1  273.47   26.80
  -6   2  -1  325.67   29.40
   6  -2   1  333.57   31.30
   6  -2   1  231.28   31.50
  -7   2  -1  638.34   52.79
  -7   2  -1  732.33   57.29
  -7   2  -1  629.04   60.19
  -7   2  -1  545.55   53.99
  -7   2  -1  592.94   54.09
  -7   2  -1  545.25   52.69
   7  -2   1  542.95   59.49
   7  -2   1  697.03   59.19
  -8   2  -1 3510.25  349.67
  -8   2  -1 4132.19  356.76
  -8   2  -1 4620.54  353.96
  -8   2  -1 3827.72  349.67
  -8   2  -1 3864.61  350.76
  -8   2  -1 4162.78  351.06
   8  -2   1 4292.27  355.96
  -9   2  -1  101.09    9.00
  -9   2  -1   98.39   16.20
  -9   2  -1   89.09    9.10
  -9   2  -1   76.69   11.30
  -9   2  -1   94.19   12.40
  -9   2  -1   97.99   21.90
   9  -2   1  130.39   22.10
 -10   2  -1  474.25   50.99
 -10   2  -1  395.56   37.80
 -10   2  -1  421.26   37.70
 -10   2  -1  523.55   45.00
 -10   2  -1  395.86   39.60
 -10   2  -1  458.15   42.10
  10  -2   1  459.15   48.60
 -11   2  -1  152.98   17.40
 -11   2  -1  160.58   23.00
 -11   2  -1  179.88   18.80
 -11   2  -1  152.68   30.30
  11  -2   1  120.29   27.00
 -12   2  -1  187.78   26.30
 -12   2  -1  180.78   19.20
 -12   2  -1  172.08   20.80
 -12   2  -1  178.58   23.70
 -12   2  -1  176.78   34.00
  12  -2   1  159.88   31.00
 -13   2  -1   12.10   14.10
 -13   2  -1   15.90    7.20
 -13   2  -1   21.30    9.60
  13  -2   1   32.20   23.20
 -14   2  -1  361.76   34.00
 -14   2  -1  392.86   37.10
 -14   2  -1  321.47   40.40
 -15   2  -1  130.79   26.10
 -15   2  -1  208.68   24.30
 -15   2  -1  177.78   18.40
  15  -2   1  231.68   42.50
  15   1  -1  410.06   59.29
 -15  -1   1  340.97   37.10
 -15  -1   1  351.26   36.00
 -15  -1   1  479.75   40.60
  14   1  -1    3.90   27.10
  14   1  -1   10.20   10.90
 -14  -1   1   -1.70    8.70
 -14  -1   1   14.20   11.10
 -14  -1   1    1.50    7.10
  13   1  -1  102.59   21.70
  13   1  -1   88.59   19.60
  13   1  -1  123.89   21.80
  13   1  -1   88.69   31.40
  13   1  -1  138.19   25.00
 -13  -1   1   81.49   14.20
 -13  -1   1   78.69   14.10
 -13  -1   1   93.19   13.10
  12   1  -1  277.37   42.40
  12   1  -1  277.37   38.10
  12   1  -1  281.67   26.00
  12   1  -1  318.57   38.80
  12   1  -1  267.47   35.40
  12   1  -1  341.57   41.00
 -12  -1   1  304.87   42.80
 -12  -1   1  282.17   28.30
 -12  -1   1  271.77   33.90
 -12  -1   1  288.77   29.60
 -12  -1   1  225.28   29.10
  11   1  -1  267.17   37.30
  11   1  -1  267.27   35.30
  11   1  -1  312.97   38.00
  11   1  -1  267.87   39.50
  11   1  -1  282.67   40.40
  11   1  -1  253.07   26.70
 -11  -1   1  254.77   32.60
 -11  -1   1  280.77   28.30
 -11  -1   1  259.77   29.00
 -11  -1   1  352.76   29.30
 -11  -1   1  313.87   40.70
  10   1  -1  301.97   27.30
  10   1  -1  277.77   28.70
  10   1  -1  321.47   38.30
  10   1  -1  258.77   37.40
  10   1  -1  306.67   36.30
  10   1  -1  265.67   27.30
 -10  -1   1  313.97   39.20
 -10  -1   1  316.17   29.00
 -10  -1   1  276.27   32.50
 -10  -1   1  269.17   29.20
   9   1  -1 1661.53  151.58
   9   1  -1 1778.32  142.49
   9   1  -1 1638.34  150.28
   9   1  -1 1396.66  148.59
   9   1  -1 1672.53  143.09
  -9  -1   1 1572.84  143.19
  -9  -1   1 1500.95  143.39
  -9  -1   1 1861.01  150.08
  -9  -1   1 1571.34  145.59
   8   1  -1  601.64   51.29
   8   1  -1  550.94   58.29
   8   1  -1  464.85   56.49
   8   1  -1  576.14   51.79
   8   1  -1  612.14   60.29
  -8  -1   1  578.24   58.19
  -8  -1   1  588.94   52.49
  -8  -1   1  509.05   51.39
  -8  -1   1  589.54   51.59
  -8  -1   1  677.53   60.69
   7   1  -1  566.54   51.79
   7   1  -1  584.04   58.29
   7   1  -1  598.44   51.69
   7   1  -1  556.94   59.09
  -7  -1   1  690.23   60.19
  -7  -1   1  595.04   52.29
  -7  -1   1  544.65   51.59
  -7  -1   1  694.33   62.19
  -7  -1   1  513.25   51.59
  -7  -1   1  617.34   57.39
  -7  -1   1  522.65   50.09
   6   1  -1  107.49   11.90
   6   1  -1   98.89   16.80
   6   1  -1  130.29   18.10
   6   1  -1  135.99   19.40
   6   1  -1  101.79   11.50
   6   1  -1  113.79   18.50
  -6  -1   1  120.19   12.80
  -6  -1   1   93.09    9.70
  -6  -1   1  156.58   20.20
  -6  -1   1  132.69   18.90
  -6  -1   1  100.99   11.80
  -6  -1   1  152.58   18.60
  -6  -1   1  101.09   11.80
   5   1  -1  540.15   53.79
   5   1  -1  472.85   50.89
   5   1  -1  501.65   47.50
   5   1  -1  536.65   52.79
   5   1  -1  563.74   52.09
   5   1  -1  528.65   47.60
  -5  -1   1  508.35   47.50
  -5  -1   1  552.94   48.00
  -5  -1   1  612.84   55.29
  -5  -1   1  626.84   51.59
  -5  -1   1  467.35   46.40
  -5  -1   1  614.44   53.99
   4   1  -1  423.36   35.00
   4   1  -1  387.16   39.30
   4   1  -1  352.86   34.60
   4   1  -1  314.97   37.40
   4   1  -1  409.26   40.40
   4   1  -1  355.26   34.60
  -4  -1   1  382.56   35.30
  -4  -1   1  443.26   37.70
  -4  -1   1  433.16   41.10
  -4  -1   1  401.86   35.10
  -4  -1   1  419.06   39.70
   3   1  -1  974.50   90.99
   3   1  -1  963.80   87.09
   3   1  -1  838.22   88.69
   3   1  -1  870.51   86.89
   3   1  -1 1008.10   89.09
   3   1  -1 1087.59   87.29
   3   1  -1  963.20   91.59
  -3  -1   1 1097.69   91.49
  -3  -1   1 1038.20   87.29
  -3  -1   1 1089.39   92.29
  -3  -1   1 1081.49   88.89
   2   1  -1  962.80   82.29
   2   1  -1  849.32   82.09
   2   1  -1  848.32   83.19
   2   1  -1 1013.20   86.39
   2   1  -1 1039.60   85.89
  -2  -1   1  792.02   82.09
  -2  -1   1 1103.29   85.99
  -2  -1   1 1098.69   86.79
  -2  -1   1  886.31   82.69
   1   1  -1 1526.35  141.99
   1   1  -1 1532.55  142.39
  -1  -1   1 1672.43  142.59
  -1  -1   1 1714.03  142.19
  -1   1  -1  871.01   78.09
  -2   1  -1  202.58   18.00
  -2   1  -1  197.68   19.00
  -2   1  -1  196.28   18.60
   2  -1   1  194.48   18.50
   2  -1   1  180.28   18.90
   2  -1   1  197.58   18.00
  -3   1  -1  578.54   47.40
  -3   1  -1  559.84   47.70
  -3   1  -1  446.56   44.70
  -3   1  -1  532.95   44.70
  -3   1  -1  447.96   45.20
  -3   1  -1  522.15   46.20
  -3   1  -1  502.05   45.30
   3  -1   1  577.84   47.90
   3  -1   1  509.55   46.90
   3  -1   1  516.85   46.30
  -4   1  -1 1341.77  125.59
  -4   1  -1 1422.36  126.19
  -4   1  -1 1656.73  127.69
  -4   1  -1 1603.94  128.99
  -4   1  -1 1392.76  125.59
  -4   1  -1 1628.54  129.39
   4  -1   1 1289.17  128.69
   4  -1   1 1292.17  128.09
   4  -1   1 1468.45  126.39
  -5   1  -1   53.69    5.70
  -5   1  -1   80.09   13.60
  -5   1  -1   50.29    6.90
  -5   1  -1   60.19    7.30
  -5   1  -1   52.29    5.90
  -5   1  -1   86.69   13.20
  -5   1  -1   69.49    9.80
   5  -1   1   49.20    7.10
   5  -1   1   67.49   11.00
   5  -1   1   56.19    7.10
   5  -1   1   49.50   11.40
  -6   1  -1  666.43   60.39
  -6   1  -1  732.03   66.09
  -6   1  -1  691.53   60.89
  -6   1  -1  786.12   63.59
  -6   1  -1  669.43   61.19
  -6   1  -1  620.94   60.39
   6  -1   1  612.84   65.69
   6  -1   1  724.73   65.29
   6  -1   1  732.43   62.09
   6  -1   1  716.63   62.29
  -7   1  -1 1747.53  137.69
  -7   1  -1 1376.66  134.29
  -7   1  -1 1662.13  134.29
  -7   1  -1 1509.05  134.59
  -7   1  -1 1561.04  140.19
  -7   1  -1 1547.25  135.09
   7  -1   1 1644.64  136.19
   7  -1   1 1351.16  139.99
   7  -1   1 1620.44  136.39
   7  -1   1 1438.96  138.99
  -8   1  -1 2492.95  193.18
  -8   1  -1 2206.48  189.28
  -8   1  -1 2241.48  189.58
  -8   1  -1 2000.40  189.28
  -8   1  -1 2180.68  190.18
  -8   1  -1 2339.87  196.18
   8  -1   1 2089.89  191.18
   8  -1   1 2180.38  196.88
   8  -1   1 2102.49  190.98
   8  -1   1 2017.60  194.78
  -9   1  -1  897.21   75.79
  -9   1  -1  834.52   76.99
  -9   1  -1  780.92   75.89
  -9   1  -1  946.21   80.49
  -9   1  -1  868.51   76.19
   9  -1   1  854.41   77.59
   9  -1   1  877.81   83.59
   9  -1   1  885.61   77.49
 -10   1  -1   46.00    8.80
 -10   1  -1   45.30   12.50
 -10   1  -1   30.70   18.90
 -10   1  -1   29.60    6.50
 -10   1  -1   34.40    6.20
 -10   1  -1   29.40    5.30
  10  -1   1   35.60   18.00
 -11   1  -1  742.03   74.79
 -11   1  -1  730.23   63.99
 -11   1  -1  709.03   67.79
 -11   1  -1  639.14   62.09
 -11   1  -1  711.63   61.89
 -11   1  -1  698.63   62.29
  11  -1   1  723.83   72.49
 -12   1  -1  376.36   34.80
 -12   1  -1  398.16   35.40
 -12   1  -1  414.56   53.09
 -12   1  -1  392.66   42.70
 -12   1  -1  418.96   38.00
 -12   1  -1  362.56   35.30
  12  -1   1  374.36   49.20
 -13   1  -1    8.90    4.60
 -13   1  -1   16.20    3.90
 -13   1  -1   22.30    5.20
 -13   1  -1   28.10    9.80
  13  -1   1    6.90   23.70
 -14   1  -1  275.97   28.80
 -14   1  -1  234.58   44.60
  14  -1   1  211.28   41.90
 -15   1  -1  273.37   30.20
 -15   1  -1  227.58   32.80
  15  -1   1  250.47   46.70
  15   0  -1  342.87   54.09
 -15   0   1  309.07   43.50
 -15   0   1  310.07   32.30
 -15   0   1  342.57   31.70
 -15   0   1  404.86   36.60
  14   0  -1  114.59   33.60
 -14   0   1  113.79   15.40
 -14   0   1   84.09   12.50
 -14   0   1   81.99   12.50
  13   0  -1   19.30    8.90
  13   0  -1   11.50   24.00
  13   0  -1    5.00    8.20
 -13   0   1   20.50    6.60
 -13   0   1   14.20    7.70
 -13   0   1   11.10    8.70
 -13   0   1    1.00   24.40
  12   0  -1  278.87   32.80
  12   0  -1  301.57   33.10
  12   0  -1  251.27   41.30
 -12   0   1  340.47   44.20
 -12   0   1  307.47   29.60
 -12   0   1  281.17   34.60
 -12   0   1  282.47   28.10
 -12   0   1  280.97   28.90
  11   0  -1  493.95   42.70
  11   0  -1  540.45   56.49
  11   0  -1  458.35   51.89
  11   0  -1  506.85   50.99
  11   0  -1  481.65   42.70
  11   0  -1  505.25   51.89
  11   0  -1  521.35   50.39
 -11   0   1  467.15   49.50
 -11   0   1  460.05   42.80
 -11   0   1  458.15   44.50
 -11   0   1  506.75   56.89
 -11   0   1  560.34   45.60
 -11   0   1  455.25   45.00
  10   0  -1  115.59   11.50
  10   0  -1  103.19   23.50
  10   0  -1  122.69   19.80
  10   0  -1  110.99   18.10
  10   0  -1  107.09   11.50
 -10   0   1  137.79   25.80
 -10   0   1  113.89   11.30
 -10   0   1  113.99   13.50
 -10   0   1  109.99   14.90
 -10   0   1  132.69   19.00
 -10   0   1   94.69   14.10
   9   0  -1  811.22   91.89
   9   0  -1  985.80   92.49
   9   0  -1 1034.90   85.19
   9   0  -1  977.10   91.09
  -9   0   1  986.90   89.19
  -9   0   1  923.91   84.79
  -9   0   1  958.20   87.29
  -9   0   1 1054.19   93.59
  -9   0   1  995.90   86.09
  -9   0   1  958.60   85.79
  -9   0   1 1021.70   92.39
   8   0  -1  930.11   84.89
   8   0  -1  741.23   84.49
   8   0  -1 1015.20   86.49
   8   0  -1  977.60   79.29
   8   0  -1  799.92   78.99
   8   0  -1  895.91   79.79
  -8   0   1  885.51   79.69
  -8   0   1  837.22   78.79
  -8   0   1  980.90   79.99
  -8   0   1 1052.89   86.59
  -8   0   1  907.61   85.59
  -8   0   1  845.12   79.39
  -8   0   1  876.31   86.89
  -8   0   1  961.30   82.69
   7   0  -1  120.39   11.30
   7   0  -1  102.19   15.80
   7   0  -1   97.49   17.90
   7   0  -1  107.09   17.00
   7   0  -1  109.19   11.90
  -7   0   1  101.09   10.70
  -7   0   1  132.59   18.00
  -7   0   1  133.09   20.30
  -7   0   1  104.79   11.40
  -7   0   1  104.99   12.10
  -7   0   1   96.59   11.60
  -7   0   1  106.49   16.10
   6   0  -1  664.43   62.19
   6   0  -1  725.73   63.39
   6   0  -1  631.54   57.99
  -6   0   1  634.24   58.09
  -6   0   1  757.22   63.39
  -6   0   1  586.54   57.89
  -6   0   1  639.14   57.79
  -6   0   1  677.13   63.79
   5   0  -1 1057.39   89.89
   5   0  -1 1124.79   94.49
   5   0  -1  983.70   89.89
   5   0  -1  944.21   92.99
   5   0  -1 1052.79   93.49
  -5   0   1 1113.99   94.99
  -5   0   1 1067.39   93.89
  -5   0   1 1067.89   93.49
  -5   0   1  889.81   89.69
  -5   0   1 1106.99   93.59
  -5   0   1  972.80   89.79
   4   0  -1  544.95   57.59
   4   0  -1  656.53   58.89
   4   0  -1  659.33   58.39
   4   0  -1  606.84   55.29
   4   0  -1  663.93   55.29
  -4   0   1  604.44   55.19
  -4   0   1  591.84   55.39
  -4   0   1  673.23   59.29
  -4   0   1  681.43   58.69
  -4   0   1  571.04   55.19
  -4   0   1  709.03   58.49
  -4   0   1  656.83   58.19
   3   0  -1  432.06   34.80
   3   0  -1  400.86   34.70
   3   0  -1  379.16   36.70
   3   0  -1  427.26   39.70
   3   0  -1  419.16   39.00
  -3   0   1  368.66   42.40
  -3   0   1  375.96   41.50
  -3   0   1  358.76   34.60
  -3   0   1  434.36   37.00
  -3   0   1  401.16   34.80
  -3   0   1  358.06   34.70
   2   0  -1 1721.03  159.78
   2   0  -1 1704.53  159.48
  -2   0   1 1942.61  159.78
  -2   0   1 1928.61  160.08
  -1   0  -1 1135.19  102.39
  -1   0  -1 1091.69  101.99
   1   0   1 1200.38  101.79
   1   0   1 1202.18  102.19
  -2   0  -1  205.88   16.20
  -2   0  -1  177.08   18.00
  -2   0  -1  199.88   17.10
  -2   0  -1  209.98   17.90
  -2   0  -1  167.88   16.30
  -2   0  -1  170.58   16.10
   2   0   1  169.18   18.50
   2   0   1  178.58   16.00
   2   0   1  171.28   17.60
   2   0   1  155.48   17.90
   2   0   1  184.48   16.40
   2   0   1  183.18   18.10
  -3   0  -1  517.25   43.40
  -3   0  -1  535.85   42.10
  -3   0  -1  542.05   44.50
  -3   0  -1  405.46   42.20
   3   0   1  462.05   41.90
   3   0   1  484.55   42.30
   3   0   1  486.25   45.50
   3   0   1  469.25   44.50
   3   0   1  448.06   44.00
   3   0   1  452.45   44.60
  -4   0  -1  181.38   15.80
  -4   0  -1  161.28   15.40
  -4   0  -1  163.38   15.50
  -4   0  -1  190.78   17.80
  -4   0  -1  186.68   20.50
  -4   0  -1  168.78   19.60
  -4   0  -1  170.88   16.10
   4   0   1  154.98   15.30
   4   0   1  165.58   16.10
   4   0   1  186.38   19.90
   4   0   1  150.68   18.10
   4   0   1  161.58   18.50
   4   0   1  160.18   19.60
   4   0   1  157.98   19.10
   4   0   1  209.68   19.30
  -5   0  -1  310.17   29.50
  -5   0  -1  334.17   32.30
  -5   0  -1  299.87   27.40
  -5   0  -1  269.47   27.60
  -5   0  -1  274.77   26.90
  -5   0  -1  335.87   31.30
  -5   0  -1  295.77   27.20
   5   0   1  268.57   30.80
   5   0   1  265.07   31.70
   5   0   1  294.67   26.90
   5   0   1  300.37   27.80
   5   0   1  363.96   32.00
   5   0   1  312.67   31.00
   5   0   1  334.37   32.10
   5   0   1  336.27   32.80
  -6   0  -1  772.92   69.59
  -6   0  -1  824.22   70.19
  -6   0  -1  797.12   69.39
  -6   0  -1  796.42   69.89
   6   0   1  691.63   74.49
   6   0   1  852.61   74.09
   6   0   1  847.12   74.99
   6   0   1  828.42   69.29
   6   0   1  793.52   74.49
   6   0   1  708.93   69.19
   6   0   1  826.82   70.29
  -7   0  -1   15.90    5.50
  -7   0  -1    6.70    3.40
  -7   0  -1   17.20   11.90
  -7   0  -1    9.40    4.50
  -7   0  -1   14.30    7.80
  -7   0  -1   14.30    4.20
   7   0   1   17.80    8.20
   7   0   1   10.10    2.90
   7   0   1    8.60    3.10
   7   0   1   12.90    7.90
   7   0   1   17.20    5.40
   7   0   1   15.50    9.10
   7   0   1   15.10    7.10
   7   0   1    7.50   11.00
   7   0   1    8.20    6.90
  -8   0  -1  999.10   89.99
  -8   0  -1 1049.20   90.59
  -8   0  -1 1073.09   93.99
  -8   0  -1  982.40   90.79
  -8   0  -1 1127.69   97.69
  -8   0  -1 1056.79   91.29
   8   0   1 1108.59   95.49
   8   0   1  931.71   96.29
   8   0   1  994.10   89.79
   8   0   1 1087.49   96.59
   8   0   1  960.30   96.89
   8   0   1 1035.20   90.89
  -9   0  -1  595.34   52.59
  -9   0  -1  474.55   48.30
  -9   0  -1  532.05   47.20
  -9   0  -1  644.34   58.19
  -9   0  -1  553.64   49.00
  -9   0  -1  568.94   48.00
   9   0   1  505.75   52.49
   9   0   1  577.54   52.89
   9   0   1  592.74   54.39
   9   0   1  475.25   55.29
   9   0   1  533.25   53.69
   9   0   1  461.55   57.59
   9   0   1  473.25   46.80
   9   0   1  534.65   46.80
 -10   0  -1   41.50    6.20
 -10   0  -1   30.00    9.10
 -10   0  -1   44.60    8.50
 -10   0  -1   56.09   14.20
 -10   0  -1   45.10   20.00
 -10   0  -1   45.00    7.50
  10   0   1   37.10   17.20
  10   0   1   57.19   12.40
  10   0   1   63.89   13.60
  10   0   1   61.19   13.60
  10   0   1   49.10   11.80
 -11   0  -1  425.96   49.99
 -11   0  -1  336.07   36.40
 -11   0  -1  405.26   42.00
 -11   0  -1  426.16   37.90
 -11   0  -1  390.46   34.60
 -11   0  -1  389.66   35.90
  11   0   1  389.26   41.10
  11   0   1  373.86   40.20
  11   0   1  390.76   39.80
  11   0   1  384.86   41.40
  11   0   1  387.36   47.80
 -12   0  -1  415.76   49.70
 -12   0  -1  375.96   40.60
 -12   0  -1  362.26   33.30
 -12   0  -1  393.76   36.00
 -12   0  -1  314.77   34.00
  12   0   1  373.46   36.20
  12   0   1  332.47   36.10
  12   0   1  308.17   47.20
 -13   0  -1   88.69   12.80
 -13   0  -1  107.59   15.60
 -13   0  -1  105.49   12.80
  13   0   1  124.99   32.50
 -14   0  -1  166.88   20.90
 -14   0  -1  109.69   13.40
 -14   0  -1  101.79   14.80
  14   0   1  145.39   37.40
 -15   0  -1  499.85   51.39
 -15   0  -1  696.83   56.79
  15   0   1  671.43   74.19
  15  -1  -1  294.87   46.00
 -15   1   1  231.88   30.50
 -15   1   1  281.47   25.80
 -15   1   1  168.98   18.80
 -15   1   1  216.58   18.60
  14  -1  -1  440.76   60.59
 -14   1   1  489.15   43.50
 -14   1   1  510.45   46.60
 -14   1   1  482.65   43.90
  13  -1  -1   77.79   28.10
 -13   1   1   96.39   19.20
 -13   1   1   74.89    9.40
 -13   1   1   73.99   10.30
 -13   1   1   86.29   28.30
 -13   1   1   78.09   12.20
 -13   1   1   65.79    9.80
 -13   1   1   90.79   18.80
  12  -1  -1  328.47   45.00
 -12   1   1  363.16   37.60
 -12   1   1  354.96   33.50
 -12   1   1  349.87   31.80
 -12   1   1  353.06   32.30
 -12   1   1  355.86   42.30
 -12   1   1  319.17   31.40
  11  -1  -1  329.57   33.10
  11  -1  -1  300.17   30.90
  11  -1  -1  274.77   39.70
 -11   1   1  318.47   28.40
 -11   1   1  289.37   28.90
 -11   1   1  286.77   28.40
 -11   1   1  393.06   43.60
 -11   1   1  306.87   34.70
 -11   1   1  295.67   33.30
  10  -1  -1   12.60    6.60
  10  -1  -1   13.20   15.70
 -10   1   1   49.00   18.90
 -10   1   1   27.90   11.30
 -10   1   1   18.80    5.30
 -10   1   1   21.40    6.20
 -10   1   1   15.10    4.80
   9  -1  -1  685.73   59.29
   9  -1  -1  628.44   57.89
   9  -1  -1  672.43   62.79
  -9   1   1  605.94   55.09
  -9   1   1  527.35   54.59
  -9   1   1  722.23   64.39
  -9   1   1  554.94   54.49
  -9   1   1  619.64   54.59
  -9   1   1  537.55   58.19
  -9   1   1  712.03   59.19
   8  -1  -1 2892.71  238.88
   8  -1  -1 2778.22  240.28
   8  -1  -1 2752.72  233.98
   8  -1  -1 2776.32  237.88
   8  -1  -1 2917.71  233.98
  -8   1   1 2470.85  238.38
  -8   1   1 2372.06  239.08
  -8   1   1 2558.64  234.48
  -8   1   1 2608.94  234.68
  -8   1   1 2959.70  240.48
  -8   1   1 2691.93  234.88
   7  -1  -1   26.20    4.30
   7  -1  -1   28.30    4.20
   7  -1  -1   29.80    7.30
   7  -1  -1   30.60    7.50
   7  -1  -1   17.90   11.10
  -7   1   1   47.70    9.60
  -7   1   1   34.10   12.90
  -7   1   1   35.30    7.80
  -7   1   1   27.10    4.40
  -7   1   1   36.90    8.50
  -7   1   1   40.90    5.30
  -7   1   1   22.00    4.50
   6  -1  -1  902.31   79.69
   6  -1  -1  935.21   80.39
   6  -1  -1  888.81   81.09
   6  -1  -1  889.41   76.79
  -6   1   1  761.22   76.89
  -6   1   1  947.21   81.09
  -6   1   1  812.12   77.09
  -6   1   1  831.82   77.09
  -6   1   1  932.71   80.29
  -6   1   1  898.31   79.29
  -6   1   1  962.90   82.29
   5  -1  -1  762.42   68.49
   5  -1  -1  762.12   67.99
   5  -1  -1  732.23   65.49
   5  -1  -1  783.82   69.19
   5  -1  -1  763.92   65.59
  -5   1   1  731.63   68.19
  -5   1   1  710.53   68.49
  -5   1   1  756.02   69.19
  -5   1   1  680.23   65.79
  -5   1   1  801.52   67.69
  -5   1   1  834.82   70.19
   4  -1  -1 1838.72  153.88
   4  -1  -1 1807.12  153.68
   4  -1  -1 1643.14  151.18
   4  -1  -1 1773.42  153.18
  -4   1   1 1795.92  153.78
  -4   1   1 1957.60  154.68
  -4   1   1 1799.22  153.98
  -4   1   1 1831.42  152.68
  -4   1   1 1736.13  153.38
  -4   1   1 1499.25  151.28
  -4   1   1 1578.64  151.28
   3  -1  -1   61.49    8.00
   3  -1  -1   63.69    6.30
   3  -1  -1   63.49    7.70
   3  -1  -1   75.49    8.90
  -3   1   1   84.69    7.20
  -3   1   1   64.59    6.30
  -3   1   1   60.49    8.20
  -3   1   1   60.09    6.20
  -3   1   1   61.69    7.70
  -3   1   1   59.09    7.80
  -3   1   1   82.49    9.00
   2  -1  -1 1102.49   96.89
   2  -1  -1 1060.19   97.29
   2  -1  -1 1042.70   97.59
  -2   1   1 1223.98   97.69
  -2   1   1 1110.69   96.39
  -2   1   1 1026.30   96.19
  -2   1   1 1195.88   97.99
  -1   1   1  866.31   81.19
  -1   1   1  908.91   80.39
   0  -1  -1 1197.38  126.29
   0  -1  -1 1203.98  127.19
   0   1   1 1620.44  124.79
   0   1   1 1558.24  125.49
   1   1   1 1322.77  115.49
   2   1   1 7126.39  635.64
   2   1   1 7494.45  637.14
  -3  -1  -1 1736.03  135.29
  -3  -1  -1 1391.46  134.29
   3   1   1 1489.25  139.29
   3   1   1 1549.94  134.39
   3   1   1 1461.45  136.19
   3   1   1 1649.73  136.89
   3   1   1 1535.55  140.69
  -4  -1  -1  403.06   38.30
  -4  -1  -1  405.56   38.50
  -4  -1  -1  398.86   37.50
   4   1   1  451.45   42.10
   4   1   1  459.35   38.30
   4   1   1  442.26   38.30
   4   1   1  450.05   41.50
   4   1   1  393.46   44.40
   4   1   1  430.26   43.80
   4   1   1  435.96   37.60
   4   1   1  451.45   38.60
  -5  -1  -1 2229.38  178.28
  -5  -1  -1 2046.50  174.78
  -5  -1  -1 1924.01  173.78
  -5  -1  -1 2084.99  174.98
   5   1   1 1827.82  178.38
   5   1   1 2114.19  174.58
   5   1   1 2038.80  180.88
   5   1   1 1960.10  174.88
   5   1   1 1860.71  174.38
   5   1   1 2001.10  182.18
  -6  -1  -1 1339.87  118.69
  -6  -1  -1 1272.27  114.79
  -6  -1  -1 1237.08  113.49
  -6  -1  -1 1293.87  114.69
  -6  -1  -1 1317.77  116.49
   6   1   1 1287.27  114.19
   6   1   1 1234.88  114.79
   6   1   1 1257.97  120.79
   6   1   1 1501.05  124.39
   6   1   1 1229.08  121.99
   6   1   1 1501.95  122.19
  -7  -1  -1  324.07   32.10
  -7  -1  -1  360.26   34.50
  -7  -1  -1  308.17   29.90
  -7  -1  -1  400.06   40.50
  -7  -1  -1  360.16   31.90
   7   1   1  369.86   38.90
   7   1   1  332.17   38.10
   7   1   1  341.27   39.70
   7   1   1  297.07   39.00
   7   1   1  336.07   31.90
   7   1   1  347.57   31.00
   7   1   1  271.57   36.40
   7   1   1  408.16   41.40
  -8  -1  -1  418.26   40.20
  -8  -1  -1  447.46   41.40
  -8  -1  -1  448.36   47.00
  -8  -1  -1  446.96   37.80
  -8  -1  -1  443.96   42.80
  -8  -1  -1  459.05   40.10
   8   1   1  381.96   47.30
   8   1   1  470.75   40.40
   8   1   1  416.06   48.20
   8   1   1  439.16   38.80
   8   1   1  395.06   46.00
   8   1   1  340.17   45.20
   8   1   1  418.76   46.90
  -9  -1  -1  903.51   76.69
  -9  -1  -1  797.32   78.89
  -9  -1  -1  930.61   86.59
  -9  -1  -1  955.00   82.39
  -9  -1  -1  934.81   78.69
  -9  -1  -1  926.71   79.09
   9   1   1  837.02   77.99
   9   1   1  789.22   86.59
   9   1   1  974.60   88.39
   9   1   1  908.61   77.69
   9   1   1  999.60   86.39
   9   1   1  782.32   87.49
   9   1   1  784.22   80.29
   9   1   1  833.92   85.59
 -10  -1  -1  102.19   16.80
 -10  -1  -1  138.09   17.60
 -10  -1  -1  119.19   15.40
 -10  -1  -1  129.79   26.30
 -10  -1  -1  140.69   20.50
  10   1   1  112.79   25.10
  10   1   1  137.79   25.00
  10   1   1  128.69   24.50
  10   1   1  125.29   13.60
  10   1   1  130.39   24.10
  10   1   1  144.79   23.10
 -11  -1  -1   16.20   20.20
 -11  -1  -1   20.40   12.40
 -11  -1  -1   42.10   10.40
 -11  -1  -1   38.90    8.00
 -11  -1  -1   27.20    9.10
  11   1   1   14.50    5.00
  11   1   1   16.10   13.60
  11   1   1   14.60   11.80
  11   1   1   19.70   20.00
  11   1   1   23.20   12.30
  11   1   1   17.00   11.10
 -12  -1  -1  123.29   20.20
 -12  -1  -1  196.18   34.40
 -12  -1  -1  195.38   21.70
 -12  -1  -1  168.98   18.60
  12   1   1  180.08   27.70
  12   1   1  164.48   25.80
  12   1   1  149.09   28.60
  12   1   1  147.59   33.90
  12   1   1  142.59   25.10
 -13  -1  -1  206.28   21.70
 -13  -1  -1  166.98   23.10
 -13  -1  -1  253.97   26.00
  13   1   1  194.28   27.70
 -14  -1  -1   13.40    8.80
 -14  -1  -1   14.80    7.10
 -14  -1  -1   25.00   12.10
  14   1   1    4.40   26.20
  16  -2  -1   17.30   27.80
 -16   2   1  -10.60   16.60
 -16   2   1    5.20    9.60
  15  -2  -1  232.18   42.30
 -15   2   1  223.98   30.40
 -15   2   1  211.08   21.00
 -15   2   1  210.78   21.30
 -15   2   1  241.28   25.40
  14  -2  -1  425.26   55.99
 -14   2   1  401.56   40.10
 -14   2   1  488.85   47.80
 -14   2   1  475.45   42.20
  13  -2  -1  262.47   40.70
 -13   2   1  243.08   33.20
 -13   2   1  316.17   45.40
 -13   2   1  255.07   26.00
 -13   2   1  347.47   34.60
 -13   2   1  254.97   23.90
 -13   2   1  277.07   27.30
  12  -2  -1   90.59   22.90
 -12   2   1   69.39    8.50
 -12   2   1   52.09   15.40
 -12   2   1   78.19   10.50
 -12   2   1   62.79   15.60
 -12   2   1   82.99   29.60
  11  -2  -1  642.14   65.79
 -11   2   1  659.13   69.19
 -11   2   1  579.74   56.19
 -11   2   1  680.53   62.19
 -11   2   1  649.64   56.49
 -11   2   1  603.64   57.29
 -11   2   1  667.13   60.69
 -11   2   1  674.13   57.49
  10  -2  -1  631.14   62.09
 -10   2   1  614.54   63.89
 -10   2   1  577.44   53.39
 -10   2   1  699.93   57.09
 -10   2   1  616.44   54.39
 -10   2   1  582.24   54.49
 -10   2   1  606.24   58.29
 -10   2   1  581.04   53.59
   9  -2  -1    8.00   12.00
  -9   2   1    4.60    3.10
  -9   2   1    3.80    4.50
  -9   2   1   12.00   15.00
  -9   2   1    3.00    3.30
  -9   2   1    3.10    7.90
  -9   2   1    1.10    8.00
   8  -2  -1 2146.99  183.98
   8  -2  -1 2445.16  188.78
  -8   2   1 2191.08  182.98
  -8   2   1 1780.92  187.78
  -8   2   1 1842.92  182.38
  -8   2   1 1903.31  182.28
  -8   2   1 2088.69  185.48
  -8   2   1 2298.27  185.08
  -8   2   1 2281.37  199.28
   7  -2  -1  580.54   49.70
   7  -2  -1  501.55   45.50
  -7   2   1  445.06   43.80
  -7   2   1  534.35   47.00
  -7   2   1  504.95   45.70
  -7   2   1  508.15   44.30
  -7   2   1  463.15   46.00
   6  -2  -1  301.57   26.40
   6  -2  -1  346.07   31.60
   6  -2  -1  299.17   28.50
   6  -2  -1  309.97   26.50
  -6   2   1  338.57   33.50
  -6   2   1  269.47   28.80
  -6   2   1  270.87   29.20
  -6   2   1  294.67   26.90
  -6   2   1  318.87   28.50
  -6   2   1  297.47   27.10
  -6   2   1  301.67   31.50
   5  -2  -1 1057.69   89.09
   5  -2  -1 1024.00   90.19
   5  -2  -1 1097.99   89.69
   5  -2  -1  983.50   87.09
  -5   2   1 1055.59   89.09
  -5   2   1 1037.30   91.69
  -5   2   1  940.41   87.29
  -5   2   1  935.81   89.29
  -5   2   1  925.71   88.09
  -5   2   1 1002.90   89.89
   4  -2  -1 5758.02  489.15
   4  -2  -1 5668.13  488.65
  -4   2   1 5521.45  489.45
  -4   2   1 5588.94  489.05
   3  -2  -1  524.65   47.60
   3  -2  -1  572.74   45.70
   3  -2  -1  557.74   46.30
   3  -2  -1  513.55   47.00
   3  -2  -1  561.64   45.10
   3  -2  -1  459.45   45.20
  -3   2   1  547.35   48.70
  -3   2   1  556.74   49.70
  -3   2   1  442.66   45.40
  -3   2   1  489.25   45.00
  -3   2   1  502.95   45.00
  -3   2   1  516.85   46.40
  -3   2   1  459.25   45.20
   2  -2  -1    5.20    2.80
   2  -2  -1   11.30    2.70
   2  -2  -1    9.70    2.00
   2  -2  -1   10.00    2.20
   2  -2  -1    6.70    1.90
   2  -2  -1    7.30    3.20
   2  -2  -1    7.50    2.60
  -2   2   1    2.80    1.60
  -2   2   1   11.50    4.10
  -2   2   1    6.00    1.80
  -2   2   1   16.30    5.10
  -2   2   1    8.90    2.00
  -2   2   1    6.30    2.60
  -2   2   1   10.20    2.20
   1  -2  -1   97.69    9.90
   1  -2  -1  105.19   10.20
   1  -2  -1   93.79   12.80
   1  -2  -1  108.49   10.30
   1  -2  -1  102.49   13.60
   1  -2  -1  112.99   10.10
  -1   2   1  113.99   13.50
  -1   2   1  110.09   10.30
  -1   2   1  111.09   10.10
  -1   2   1  129.89   16.40
  -1   2   1  116.99   10.40
  -1   2   1   94.19    9.90
   0  -2  -1  374.66   31.10
   0  -2  -1  315.77   30.80
   0  -2  -1  361.46   31.20
   0  -2  -1  375.06   30.90
   0   2   1  320.47   30.80
   0   2   1  430.66   36.40
   0   2   1  314.67   30.80
   0   2   1  374.26   31.30
   0   2   1  351.66   31.20
   0   2   1  310.77   30.80
  -1  -2  -1    4.80    2.70
  -1  -2  -1   -0.60    2.40
  -1  -2  -1    3.90    2.30
  -1  -2  -1    1.70    2.70
   1   2   1    1.10    3.70
   1   2   1    1.30    2.10
   1   2   1    1.70    2.80
   1   2   1    6.70    4.60
   1   2   1    5.60    3.20
   1   2   1    1.20    3.90
   1   2   1    7.90    5.20
   1   2   1    1.10    2.40
  -2  -2  -1 1473.75  135.39
   2   2   1 1567.44  136.99
   2   2   1 1632.94  137.29
   3   2   1 2758.12  261.07
   3   2   1 3171.68  269.47
   3   2   1 3068.69  267.27
  -4  -2  -1  113.79   13.30
  -4  -2  -1  168.78   17.00
  -4  -2  -1  126.79   13.70
  -4  -2  -1  129.19   14.10
   4   2   1  157.68   13.90
   4   2   1  130.39   12.00
   4   2   1  105.49   17.70
   4   2   1  114.59   19.60
   4   2   1  110.09   16.10
   4   2   1  133.29   14.10
   4   2   1  110.39   20.70
   4   2   1  144.69   13.80
  -5  -2  -1 1675.23  144.99
  -5  -2  -1 1645.04  144.59
  -5  -2  -1 1753.32  144.79
  -5  -2  -1 1877.71  148.09
   5   2   1 1463.65  153.88
   5   2   1 1585.24  148.59
   5   2   1 1653.63  144.69
   5   2   1 1800.32  144.69
   5   2   1 1398.06  147.39
   5   2   1 1702.93  144.79
   5   2   1 1413.96  151.98
   5   2   1 1785.72  143.69
  -6  -2  -1 1002.20   83.79
  -6  -2  -1  902.71   84.29
  -6  -2  -1 1115.29   88.59
  -6  -2  -1  974.10   83.79
   6   2   1  911.51   94.39
   6   2   1  879.31   83.49
   6   2   1  947.71   83.89
   6   2   1  893.21   92.39
   6   2   1  795.92   87.29
   6   2   1 1009.10   83.69
  -7  -2  -1  571.14   53.79
  -7  -2  -1  594.54   53.09
  -7  -2  -1  679.23   59.89
  -7  -2  -1  624.74   53.39
   7   2   1  656.83   63.69
   7   2   1  539.45   52.79
   7   2   1  497.25   57.89
   7   2   1  476.35   59.29
   7   2   1  591.44   64.49
   7   2   1  588.94   53.29
   7   2   1  636.94   52.99
  -8  -2  -1  143.69   20.20
  -8  -2  -1  144.49   18.10
  -8  -2  -1  143.59   16.70
  -8  -2  -1  157.58   16.70
  -8  -2  -1  141.19   25.30
   8   2   1  154.88   27.60
   8   2   1  156.38   28.30
   8   2   1  150.68   19.00
   8   2   1  111.09   15.70
   8   2   1  171.48   31.00
   8   2   1  146.99   15.80
   8   2   1  112.89   25.50
   8   2   1   96.59   22.60
   8   2   1  183.98   29.90
  -9  -2  -1 1384.76  117.59
  -9  -2  -1 1343.97  114.29
  -9  -2  -1 1432.16  114.59
  -9  -2  -1 1175.98  114.79
   9   2   1 1165.78  125.09
   9   2   1 1344.07  113.69
   9   2   1 1465.55  128.19
   9   2   1 1292.57  114.69
   9   2   1 1265.47  124.39
   9   2   1 1406.36  125.09
   9   2   1 1113.19  113.29
   9   2   1 1155.88  120.69
 -10  -2  -1  492.65   43.50
 -10  -2  -1  496.85   44.10
 -10  -2  -1  500.15   47.80
 -10  -2  -1  410.86   44.50
  10   2   1  432.66   44.00
  10   2   1  530.75   54.99
  10   2   1  374.06   54.19
  10   2   1  440.56   53.69
  10   2   1  382.46   55.29
  10   2   1  489.25   42.50
  10   2   1  485.55   53.49
  10   2   1  447.56   56.29
 -11  -2  -1   29.90   13.40
 -11  -2  -1   34.30   10.60
 -11  -2  -1   35.60   11.30
 -11  -2  -1   34.40    9.10
  11   2   1   34.90   17.70
  11   2   1   22.40   10.10
  11   2   1   14.60   13.90
  11   2   1   31.80    7.20
  11   2   1   15.70    9.70
  11   2   1   18.80   15.50
  11   2   1   39.10   17.20
  11   2   1   31.50   21.70
 -12  -2  -1   67.19   12.10
 -12  -2  -1   62.99   12.80
 -12  -2  -1   37.30   12.10
  12   2   1   31.10   21.30
  12   2   1   15.00   22.00
  12   2   1   46.70    8.00
  12   2   1   58.59   26.70
  12   2   1   36.90   17.50
  12   2   1   53.69    8.00
  12   2   1   39.80   19.00
 -13  -2  -1  316.97   31.80
 -13  -2  -1  251.57   29.90
 -13  -2  -1  219.38   30.40
  13   2   1  261.47   38.40
  13   2   1  296.57   25.70
  13   2   1  191.58   43.80
  13   2   1  270.77   24.60
  13   2   1  335.17   42.00
 -14  -2  -1   -0.80    9.70
 -14  -2  -1   10.20    7.90
 -14  -2  -1   17.90   12.80
  14   2   1    2.30   26.70
  16  -3  -1   15.90   26.40
 -16   3   1   17.10    7.50
 -16   3   1   12.60    7.20
 -16   3   1   30.30   17.80
 -16   3   1   19.40    9.40
  15  -3  -1  217.08   42.00
 -15   3   1  246.98   25.20
 -15   3   1  193.98   24.60
 -15   3   1  231.48   30.20
  14  -3  -1  570.74   62.19
 -14   3   1  510.05   48.10
 -14   3   1  575.24   53.99
 -14   3   1  461.15   50.49
  13  -3  -1  229.08   37.50
 -13   3   1  270.17   27.10
 -13   3   1  215.78   30.40
 -13   3   1  198.88   24.10
 -13   3   1  213.28   40.40
 -13   3   1  245.78   29.30
  12  -3  -1   -5.30   17.40
 -12   3   1    7.60    7.50
 -12   3   1    3.30    6.30
 -12   3   1    4.50   11.40
 -12   3   1    3.90   20.10
 -12   3   1   -7.50   11.00
  11  -3  -1  444.26   48.20
 -11   3   1  412.86   36.90
 -11   3   1  390.96   39.60
 -11   3   1  489.35   42.60
 -11   3   1  442.86   51.29
 -11   3   1  419.86   36.90
 -11   3   1  434.36   44.00
 -11   3   1  390.16   38.60
  10  -3  -1  345.27   38.30
 -10   3   1  266.87   28.40
 -10   3   1  396.26   42.60
 -10   3   1  316.77   28.60
 -10   3   1  342.57   33.10
 -10   3   1  320.97   29.90
 -10   3   1  382.36   35.10
   9  -3  -1  217.58   27.10
  -9   3   1  164.48   17.80
  -9   3   1  209.58   30.80
  -9   3   1  210.18   19.40
  -9   3   1  205.78   21.90
  -9   3   1  175.28   23.00
  -9   3   1  220.48   18.20
   8  -3  -1  503.75   48.10
  -8   3   1  483.85   42.60
  -8   3   1  452.55   45.20
  -8   3   1  468.25   42.00
  -8   3   1  479.85   44.30
   7  -3  -1 2757.92  222.88
   7  -3  -1 2478.75  220.18
  -7   3   1 2837.42  225.18
  -7   3   1 2491.85  218.58
  -7   3   1 2198.38  220.58
  -7   3   1 2183.68  220.28
  -7   3   1 2774.22  219.98
  -7   3   1 2513.65  218.88
   6  -3  -1  367.26   33.80
   6  -3  -1  292.67   31.10
   6  -3  -1  396.36   35.30
   6  -3  -1  356.46   34.30
  -6   3   1  357.96   33.60
  -6   3   1  377.56   31.60
  -6   3   1  353.76   34.60
  -6   3   1  356.26   35.70
  -6   3   1  348.97   34.00
  -6   3   1  376.36   32.90
   5  -3  -1  431.36   39.50
   5  -3  -1  500.45   40.60
   5  -3  -1  398.66   38.50
   5  -3  -1  450.85   41.30
   5  -3  -1  437.66   40.50
   5  -3  -1  398.06   37.80
  -5   3   1  488.65   38.10
  -5   3   1  412.26   37.80
  -5   3   1  415.36   41.20
  -5   3   1  446.66   40.80
  -5   3   1  362.66   38.40
  -5   3   1  417.36   39.20
  -5   3   1  425.86   40.80
   4  -3  -1 4333.07  396.16
   4  -3  -1 4426.36  395.46
  -4   3   1 4850.51  396.56
  -4   3   1 4310.57  394.16
  -4   3   1 4777.62  395.66
   3  -3  -1  912.31   86.79
   3  -3  -1  901.01   85.69
   3  -3  -1  956.00   82.39
   3  -3  -1  957.60   82.59
   3  -3  -1 1013.80   82.89
   3  -3  -1  962.30   82.39
   3  -3  -1 1037.30   82.69
  -3   3   1  950.60   82.49
  -3   3   1  944.71   82.49
  -3   3   1  868.91   82.89
  -3   3   1  917.11   83.09
  -3   3   1  943.61   82.59
  -3   3   1  852.21   82.19
  -3   3   1  964.20   86.89
  -3   3   1  975.10   86.09
   2  -3  -1   64.09    7.20
   2  -3  -1   71.49    7.30
   2  -3  -1   62.19   14.30
   2  -3  -1   60.69    7.20
   2  -3  -1   64.19   16.10
   2  -3  -1   64.59    6.30
   2  -3  -1   71.59    7.40
  -2   3   1   75.39    7.50
  -2   3   1   65.49    7.10
  -2   3   1   45.80    7.20
   1  -3  -1  298.47   26.80
   1  -3  -1  300.27   27.20
   1  -3  -1  279.37   26.90
   1  -3  -1  328.47   27.40
  -1   3   1  283.97   26.90
  -1   3   1  354.96   33.60
  -1   3   1  276.17   26.70
  -1   3   1  279.27   27.20
  -1   3   1  324.77   27.50
   0  -3  -1   68.09    7.50
   0  -3  -1   83.99    8.40
   0  -3  -1   66.49    8.30
   0  -3  -1   74.29    7.40
   0  -3  -1   64.79    7.80
   0   3   1   97.19   17.20
   0   3   1   63.79    8.40
   0   3   1   57.69    7.30
   0   3   1   63.59    7.80
   0   3   1   81.19    8.90
   0   3   1  118.89   16.80
   0   3   1   69.39   14.70
  -1  -3  -1  108.99   11.90
  -1  -3  -1  107.99   11.80
  -1  -3  -1  125.59   11.90
   1   3   1  115.49   12.40
   1   3   1  161.78   23.20
   1   3   1  113.09   12.00
   1   3   1   88.19   17.50
   1   3   1  104.19   11.40
   1   3   1   92.39   11.70
   1   3   1  151.08   21.00
   1   3   1  108.79   17.60
  -2  -3  -1 1599.94  130.29
  -2  -3  -1 1451.65  129.79
   2   3   1 1542.75  129.99
   2   3   1 1499.05  129.29
   2   3   1 1731.93  130.59
   2   3   1 1278.57  131.19
   2   3   1 1322.97  130.99
  -3  -3  -1 1781.42  143.89
  -3  -3  -1 1445.06  142.99
  -3  -3  -1 1577.74  143.49
   3   3   1 1874.01  143.89
   3   3   1 1909.61  144.09
   3   3   1 1674.03  145.79
   3   3   1 1660.93  142.39
   3   3   1 1511.15  145.19
   3   3   1 1425.06  151.98
   3   3   1 1643.74  143.39
   3   3   1 1474.25  154.28
  -4  -3  -1  514.35   48.30
  -4  -3  -1  516.15   48.00
  -4  -3  -1  619.34   51.19
  -4  -3  -1  511.65   48.60
   4   3   1  512.65   51.79
   4   3   1  559.74   46.80
   4   3   1  577.34   48.60
   4   3   1  467.95   58.99
   4   3   1  467.25   50.59
   4   3   1  540.25   48.30
   4   3   1  585.54   49.00
   4   3   1  479.65   57.29
  -5  -3  -1  435.26   42.10
  -5  -3  -1  442.96   41.90
   5   3   1  421.26   45.70
   5   3   1  502.55   42.40
   5   3   1  444.36   52.29
   5   3   1  414.86   46.80
   5   3   1  492.65   40.20
   5   3   1  506.85   42.80
   5   3   1  392.66   52.99
   5   3   1  459.05   42.10
  -6  -3  -1 1924.41  179.68
  -6  -3  -1 2140.39  179.28
  -6  -3  -1 2015.20  178.98
   6   3   1 2014.10  179.18
   6   3   1 1901.11  183.18
   6   3   1 2084.09  193.48
   6   3   1 2090.19  179.38
   6   3   1 2199.88  179.38
   6   3   1 2063.49  195.68
  -7  -3  -1  624.14   57.19
  -7  -3  -1  688.33   56.39
  -7  -3  -1  611.34   55.89
   7   3   1  672.83   56.19
   7   3   1  594.24   67.99
   7   3   1  580.24   63.19
   7   3   1  605.24   56.39
   7   3   1  598.54   70.69
   7   3   1  601.74   56.19
   7   3   1  523.15   60.99
  -8  -3  -1   61.49   11.10
  -8  -3  -1   52.59   11.90
  -8  -3  -1   62.19   10.90
   8   3   1   63.89   19.30
   8   3   1   68.39   21.00
   8   3   1   65.59   22.70
   8   3   1   88.79   22.30
   8   3   1   69.59   10.70
   8   3   1   85.59   21.70
   8   3   1   56.09   10.60
   8   3   1   59.49   11.20
   8   3   1   48.10   20.10
  -9  -3  -1  513.75   46.60
  -9  -3  -1  462.25   47.80
  -9  -3  -1  535.25   46.50
  -9  -3  -1  475.05   49.20
   9   3   1  461.65   60.99
   9   3   1  586.54   64.29
   9   3   1  474.95   54.89
   9   3   1  505.65   47.00
   9   3   1  519.55   46.00
   9   3   1  375.26   56.59
   9   3   1  434.76   57.99
   9   3   1  503.55   60.69
 -10  -3  -1  728.23   71.89
 -10  -3  -1  843.62   70.79
 -10  -3  -1  889.51   70.89
  10   3   1  849.41   87.79
  10   3   1  792.02   71.19
  10   3   1  598.34   81.49
  10   3   1  825.72   69.99
  10   3   1  827.82   83.89
  10   3   1  721.53  107.89
  10   3   1  757.42  103.39
  10   3   1  684.33   78.59
  10   3   1  682.63   69.59
 -11  -3  -1  164.88   21.90
 -11  -3  -1  168.58   24.80
 -11  -3  -1  192.08   21.00
 -11  -3  -1  133.19   21.10
  11   3   1  114.19   19.40
  11   3   1  168.68   34.70
  11   3   1  153.28   19.20
  11   3   1  172.28   33.90
  11   3   1  181.98   36.50
  11   3   1  120.09   33.10
  11   3   1  171.18   33.20
 -12  -3  -1  164.38   27.50
 -12  -3  -1  225.58   25.20
 -12  -3  -1  266.17   27.30
  12   3   1  238.48   49.10
  12   3   1  265.37   49.50
  12   3   1  203.08   23.40
  12   3   1  192.98   26.50
  12   3   1  214.28   40.40
 -13  -3  -1  303.07   28.80
 -13  -3  -1  174.18   28.80
 -13  -3  -1  247.28   26.00
  13   3   1  139.89   39.00
  13   3   1  235.68   23.10
  13   3   1  255.27   40.40
  13   3   1  193.08   22.90
  13   3   1  196.58   39.70
  16  -4  -1  198.38   40.10
 -16   4   1  142.59   20.70
 -16   4   1  172.38   26.40
 -15   4   1   29.80   10.30
 -15   4   1    6.50    8.30
 -15   4   1    3.70   20.50
  14  -4  -1  428.56   51.39
 -14   4   1  356.26   41.90
 -14   4   1  400.16   37.90
 -14   4   1  389.36   38.80
  13  -4  -1  421.16   50.19
 -13   4   1  373.66   40.00
 -13   4   1  518.05   44.30
 -13   4   1  401.86   44.40
 -13   4   1  388.16   38.70
 -13   4   1  450.65   56.49
  12  -4  -1   -3.20   16.20
 -12   4   1    9.30   12.10
 -12   4   1    6.00   11.40
 -12   4   1   10.20    9.20
 -12   4   1    9.60    6.50
 -12   4   1   15.00   21.50
  11  -4  -1  118.89   24.70
 -11   4   1  189.28   32.50
 -11   4   1  133.79   20.30
 -11   4   1  122.09   17.70
 -11   4   1  117.49   14.90
  10  -4  -1  149.99   22.00
 -10   4   1  120.39   12.70
 -10   4   1  138.39   18.70
 -10   4   1  145.99   26.80
 -10   4   1  126.59   16.20
 -10   4   1  105.99   10.40
 -10   4   1   85.99   10.20
   9  -4  -1  240.48   29.10
  -9   4   1  223.88   24.90
  -9   4   1  243.48   23.10
  -9   4   1  245.18   26.60
  -9   4   1  302.87   35.60
  -9   4   1  234.48   22.00
   8  -4  -1   16.40   10.20
  -8   4   1    1.30    2.60
  -8   4   1    4.80    6.50
  -8   4   1    0.10    3.70
  -8   4   1    1.00    5.90
  -8   4   1    1.70    2.80
   7  -4  -1 1368.06  129.29
  -7   4   1 1607.14  131.99
  -7   4   1 1419.46  133.39
  -7   4   1 1397.46  132.59
  -7   4   1 1552.24  136.19
  -7   4   1 1437.16  130.69
  -7   4   1 1573.94  129.79
  -7   4   1 1587.44  129.89
   6  -4  -1 1076.59   86.29
   6  -4  -1 1076.89   85.49
   6  -4  -1  894.51   83.29
   6  -4  -1  934.61   84.19
  -6   4   1  903.31   87.59
  -6   4   1  934.51   86.79
  -6   4   1  848.32   83.39
  -6   4   1  929.11   86.89
  -6   4   1 1021.90   83.59
  -6   4   1  905.11   88.49
  -6   4   1  908.71   84.79
  -6   4   1 1040.90   84.29
   5  -4  -1  421.46   40.20
   5  -4  -1  450.45   39.60
   5  -4  -1  511.25   41.60
   5  -4  -1  467.45   40.90
   5  -4  -1  437.96   39.70
  -5   4   1  367.46   39.60
  -5   4   1  449.16   39.80
  -5   4   1  462.35   44.90
  -5   4   1  439.96   43.60
  -5   4   1  452.15   42.00
  -5   4   1  443.16   40.70
  -5   4   1  468.45   40.30
   4  -4  -1 1918.71  156.08
   4  -4  -1 1792.02  156.38
   4  -4  -1 1967.40  156.08
   4  -4  -1 2050.99  156.78
   4  -4  -1 1864.51  156.28
  -4   4   1 1799.82  161.78
  -4   4   1 1662.63  156.08
  -4   4   1 1553.44  155.98
  -4   4   1 1846.72  160.78
  -4   4   1 1523.15  155.68
  -4   4   1 1766.12  157.08
   3  -4  -1 1236.98  106.89
   3  -4  -1 1243.58  106.89
   3  -4  -1 1240.98  106.49
   3  -4  -1 1163.28  106.79
   3  -4  -1 1189.88  106.69
  -3   4   1 1389.46  115.09
  -3   4   1 1148.79  106.69
  -3   4   1 1164.48  106.99
  -3   4   1 1189.18  106.99
  -3   4   1 1320.87  113.19
   2  -4  -1   34.90    5.30
   2  -4  -1   31.40    5.00
   2  -4  -1   35.20    5.60
   2  -4  -1   39.90    5.50
  -2   4   1   20.60    7.90
  -2   4   1   25.20   10.00
  -2   4   1   36.50    5.80
  -2   4   1   20.10    8.50
  -2   4   1   34.60    4.70
  -2   4   1   38.00    5.80
  -2   4   1   15.10    7.00
  -2   4   1   33.70    5.10
   1  -4  -1  724.53   59.59
   1  -4  -1  647.84   58.79
   1  -4  -1  762.22   59.49
  -1   4   1  576.44   58.69
  -1   4   1  700.53   59.69
  -1   4   1  724.23   59.69
  -1   4   1  531.55   65.59
  -1   4   1  640.14   58.99
   0  -4  -1  121.49   12.60
   0  -4  -1  112.49   12.80
   0  -4  -1  130.59   13.70
   0   4   1  187.38   27.10
   0   4   1  132.59   14.40
   0   4   1  140.49   13.90
   0   4   1  124.59   21.70
   0   4   1  132.99   20.80
   0   4   1  129.79   13.20
   0   4   1  114.79   12.50
  -1  -4  -1  438.66   37.70
  -1  -4  -1  499.15   38.80
  -1  -4  -1  348.37   37.70
   1   4   1  511.35   39.10
   1   4   1  362.76   38.30
   1   4   1  326.57   45.60
   1   4   1  436.06   38.20
  -2  -4  -1  314.17   26.00
  -2  -4  -1  251.57   24.90
  -2  -4  -1  248.98   24.30
   2   4   1  221.88   25.50
   2   4   1  212.78   34.30
   2   4   1  292.37   25.50
   2   4   1  301.07   26.10
   2   4   1  215.78   32.80
   2   4   1  228.18   24.50
  -3  -4  -1 1260.17  112.49
  -3  -4  -1 1428.36  113.49
  -3  -4  -1 1298.87  112.99
   3   4   1 1170.78  124.09
   3   4   1 1244.28  114.79
   3   4   1 1090.69  125.39
   3   4   1 1326.07  111.69
   3   4   1 1346.27  112.89
  -4  -4  -1 1466.85  130.89
  -4  -4  -1 1504.75  131.79
  -4  -4  -1 1615.54  131.19
   4   4   1 1529.85  130.89
   4   4   1 1323.47  133.59
   4   4   1 1497.05  129.39
   4   4   1 1290.87  144.89
   4   4   1 1737.03  131.59
   4   4   1 1329.47  142.79
  -5  -4  -1   97.79   15.60
  -5  -4  -1  134.29   14.40
  -5  -4  -1  111.79   14.40
   5   4   1  107.59   11.10
   5   4   1  124.49   16.00
   5   4   1   88.89   17.90
   5   4   1  171.98   31.00
   5   4   1  133.59   30.50
   5   4   1   92.49   27.00
   5   4   1  106.29   14.40
   5   4   1  104.49   25.20
   5   4   1  118.99   15.10
   5   4   1  115.49   21.00
  -6  -4  -1  414.96   39.60
  -6  -4  -1  445.46   41.30
  -6  -4  -1  399.36   40.00
   6   4   1  363.06   54.69
   6   4   1  562.54   60.89
   6   4   1  422.86   40.20
   6   4   1  362.06   45.90
   6   4   1  430.86   41.00
   6   4   1  352.76   44.20
   6   4   1  517.45   56.39
   6   4   1  468.85   40.60
   6   4   1  408.96   53.19
  -7  -4  -1  254.07   27.00
  -7  -4  -1  236.58   28.30
  -7  -4  -1  275.07   26.70
   7   4   1  268.37   27.10
   7   4   1  246.58   27.40
   7   4   1  257.57   33.60
   7   4   1  248.58   42.60
   7   4   1  176.38   33.60
   7   4   1  262.67   26.80
   7   4   1  217.88   38.80
   7   4   1  358.16   47.10
   7   4   1  348.87   43.70
  -8  -4  -1  385.96   38.20
  -8  -4  -1  346.97   39.90
  -8  -4  -1  438.76   38.90
   8   4   1  327.67   48.30
   8   4   1  362.16   52.89
   8   4   1  360.86   38.90
   8   4   1  373.96   45.70
   8   4   1  506.65   67.79
   8   4   1  484.15   69.49
   8   4   1  365.76   38.30
   8   4   1  377.36   56.49
   8   4   1  462.55   38.80
  -9  -4  -1  126.09   19.60
  -9  -4  -1  130.99   17.40
  -9  -4  -1  135.29   19.00
   9   4   1   84.19   27.70
   9   4   1  144.89   34.60
   9   4   1  109.99   17.20
   9   4   1  127.59   18.30
   9   4   1  142.09   33.00
   9   4   1   98.79   25.80
   9   4   1  134.29   18.00
   9   4   1  126.99   33.00
   9   4   1  147.99   32.20
 -10  -4  -1  869.21   86.19
 -10  -4  -1 1043.80   83.79
 -10  -4  -1  875.41   85.09
 -10  -4  -1 1040.70   83.69
  10   4   1  911.11   83.79
  10   4   1  775.52   82.69
  10   4   1  798.42  101.09
  10   4   1 1011.90  100.79
  10   4   1 1009.40  104.09
  10   4   1  777.82   97.99
  10   4   1  870.61   92.09
  10   4   1  964.40   83.19
 -11  -4  -1  247.18   27.50
 -11  -4  -1  241.88   26.40
 -11  -4  -1  192.98   29.60
  11   4   1  197.98   28.70
  11   4   1  185.08   25.50
  11   4   1  238.58   45.90
  11   4   1  192.58   39.20
  11   4   1  215.28   25.30
  11   4   1  235.48   41.00
 -12  -4  -1   80.69   15.80
 -12  -4  -1   55.39   12.90
  12   4   1   80.49   15.50
  12   4   1   50.69   33.50
  12   4   1   61.59   30.80
  12   4   1   29.70   27.80
  12   4   1   43.00   10.30
 -13  -4  -1  147.79   22.10
 -13  -4  -1  206.08   23.80
 -13  -4  -1  136.69   23.10
  13   4   1  182.88   39.80
  13   4   1  149.59   20.40
  13   4   1  145.19   36.30
  13   4   1  137.09   34.40
  16  -5  -1  315.27   47.50
 -16   5   1  284.67   37.10
  15  -5  -1  236.58   38.90
 -15   5   1  208.28   26.20
 -15   5   1  242.88   29.40
 -15   5   1  184.58   22.90
  14  -5  -1   12.20   21.50
 -14   5   1    5.10   10.70
 -14   5   1    3.00   14.20
  13  -5  -1  788.72   77.39
 -13   5   1  692.23   69.49
 -13   5   1  715.23   82.39
 -13   5   1  724.03   72.59
 -13   5   1  919.91   72.09
 -13   5   1  734.73   67.59
  12  -5  -1   42.70   19.10
 -12   5   1   42.80   13.30
 -12   5   1   31.60   13.80
 -12   5   1   50.19   24.70
 -12   5   1   53.39    8.80
  11  -5  -1  388.36   42.60
 -11   5   1  344.27   34.60
 -11   5   1  384.06   32.90
 -11   5   1  428.76   50.19
 -11   5   1  330.97   39.00
 -11   5   1  368.66   37.20
  10  -5  -1   41.60   14.20
 -10   5   1   32.10    6.40
 -10   5   1   29.00    4.60
 -10   5   1   32.90   10.70
 -10   5   1   35.20    5.20
 -10   5   1   32.30   19.20
 -10   5   1   25.80    9.40
   9  -5  -1  631.84   58.49
  -9   5   1  563.14   53.09
  -9   5   1  735.33   64.69
  -9   5   1  507.65   55.99
  -9   5   1  635.94   56.59
  -9   5   1  623.54   53.29
  -9   5   1  579.44   54.99
   8  -5  -1  641.94   59.09
   8  -5  -1  792.52   59.29
  -8   5   1  605.44   64.09
  -8   5   1  722.73   72.09
  -8   5   1  685.53   59.79
  -8   5   1  728.53   61.39
  -8   5   1  752.42   59.89
  -8   5   1  563.64   64.79
  -8   5   1  586.24   63.69
  -8   5   1  728.33   62.39
  -8   5   1  608.84   62.99
   7  -5  -1 1220.08  107.39
   7  -5  -1 1339.47  108.19
   7  -5  -1 1194.88  105.19
   7  -5  -1 1173.28  106.09
  -7   5   1 1177.68  106.89
  -7   5   1 1239.88  112.99
  -7   5   1 1175.08  109.09
  -7   5   1 1169.18  105.29
  -7   5   1 1138.69  105.99
  -7   5   1 1154.68  109.49
  -7   5   1 1169.88  110.59
  -7   5   1 1175.18  111.19
  -7   5   1 1323.67  105.59
   6  -5  -1 1922.31  160.38
   6  -5  -1 1874.41  161.68
   6  -5  -1 1770.62  160.88
   6  -5  -1 2080.79  162.28
  -6   5   1 1695.83  161.18
  -6   5   1 1910.61  160.88
  -6   5   1 1944.31  160.68
  -6   5   1 1869.51  165.28
  -6   5   1 1871.41  180.28
  -6   5   1 1747.93  166.18
  -6   5   1 1582.94  161.08
   5  -5  -1  208.68   19.30
   5  -5  -1  212.38   20.20
   5  -5  -1  213.88   20.00
   5  -5  -1  196.38   19.90
  -5   5   1  212.28   19.70
  -5   5   1  198.68   19.60
  -5   5   1  202.18   20.90
  -5   5   1  209.68   26.30
  -5   5   1  186.88   19.10
  -5   5   1  182.48   25.90
  -5   5   1  177.68   19.20
  -5   5   1  193.68   24.90
   4  -5  -1   48.00    6.60
   4  -5  -1   23.80    5.80
   4  -5  -1   39.50    6.20
   4  -5  -1   38.30    5.60
  -4   5   1   56.59    7.70
  -4   5   1   38.10   12.20
  -4   5   1   21.80    5.20
  -4   5   1   44.90   12.50
  -4   5   1   42.20   13.80
  -4   5   1   24.20    9.70
  -4   5   1   29.70    6.10
  -4   5   1   35.90    5.80
   3  -5  -1 1543.15  128.49
   3  -5  -1 1652.03  128.89
  -3   5   1 1451.75  137.59
  -3   5   1 1407.36  128.39
  -3   5   1 1332.27  128.19
  -3   5   1 1385.86  128.79
  -3   5   1 1458.75  139.79
  -3   5   1 1527.25  129.09
   2  -5  -1 2491.75  211.78
   2  -5  -1 2777.12  212.58
  -2   5   1 2516.65  212.08
  -2   5   1 2319.47  211.68
  -2   5   1 2552.64  212.68
  -2   5   1 2216.68  221.28
  -2   5   1 2436.56  212.48
  -2   5   1 2098.49  222.78
   1  -5  -1   59.79    8.10
   1  -5  -1   65.69    9.30
   1  -5  -1   55.09    7.30
  -1   5   1   53.59    5.70
  -1   5   1   67.69   17.20
  -1   5   1   78.59   10.10
  -1   5   1   52.69    8.60
  -1   5   1   82.89   19.90
  -1   5   1   47.70    7.30
  -1   5   1   46.10   13.20
  -1   5   1   57.89    8.30
  -1   5   1   49.40   15.10
   0  -5  -1 2388.76  218.58
   0  -5  -1 2765.52  218.48
   0  -5  -1 2486.75  219.18
   0   5   1 2119.79  218.38
   0   5   1 2686.03  219.68
   0   5   1 2936.31  219.98
   0   5   1 2459.05  218.88
   0   5   1 2245.48  229.78
  -1  -5  -1 1093.09   96.89
  -1  -5  -1  986.00   96.19
  -1  -5  -1 1203.38   96.19
   1   5   1  968.50   96.79
   1   5   1 1226.58   97.79
   1   5   1 1056.09   96.59
   1   5   1 1252.77   97.59
   1   5   1  940.41  107.59
  -2  -5  -1   40.50    8.60
  -2  -5  -1   43.00    7.80
  -2  -5  -1   53.89    9.00
   2   5   1   54.29    8.80
   2   5   1   45.70   17.00
   2   5   1   39.30    9.60
   2   5   1   56.29   19.90
   2   5   1   47.40   15.70
   2   5   1   45.00   19.60
   2   5   1   56.89   10.30
   2   5   1   56.39    9.10
  -3  -5  -1  988.90   94.89
  -3  -5  -1 1108.89   95.99
  -3  -5  -1 1122.29   95.69
   3   5   1 1086.09   95.49
   3   5   1 1272.27   96.49
   3   5   1  925.51  110.69
   3   5   1 1145.69   94.29
   3   5   1  985.00  109.09
   3   5   1  951.30   96.99
  -4  -5  -1 2315.87  188.98
  -4  -5  -1 2077.69  188.18
  -4  -5  -1 2185.98  187.88
   4   5   1 2200.18  188.58
   4   5   1 2125.99  186.58
   4   5   1 1988.30  190.58
   4   5   1 1938.01  205.98
   4   5   1 2455.35  189.58
   4   5   1 1946.31  202.98
  -5  -5  -1  307.27   26.80
  -5  -5  -1  258.57   27.00
  -5  -5  -1  240.28   27.80
   5   5   1  247.08   46.90
   5   5   1  270.77   27.20
   5   5   1  241.48   44.20
   5   5   1  270.67   24.10
   5   5   1  259.57   29.10
   5   5   1  251.77   31.30
   5   5   1  181.78   40.20
   5   5   1  279.57   27.90
  -6  -5  -1    7.40    7.40
  -6  -5  -1   11.50    9.20
  -6  -5  -1    7.80    7.80
   6   5   1    9.30   14.30
   6   5   1   34.80   20.50
   6   5   1    9.00    7.90
   6   5   1    9.60    3.40
   6   5   1   15.40    8.50
   6   5   1    9.00   12.90
   6   5   1    3.20    9.60
   6   5   1   -3.30    9.80
   6   5   1   36.30   16.60
   6   5   1   10.20   14.20
  -7  -5  -1  295.67   32.80
  -7  -5  -1  290.77   30.80
  -7  -5  -1  338.87   31.40
   7   5   1  279.97   36.90
   7   5   1  350.46   31.80
   7   5   1  311.07   49.60
   7   5   1  377.36   53.39
   7   5   1  271.07   30.90
   7   5   1  232.18   39.30
   7   5   1  248.38   49.30
   7   5   1  302.47   32.90
   7   5   1  294.27   47.70
  -8  -5  -1  860.41   85.69
  -8  -5  -1  983.70   84.29
  -8  -5  -1 1053.19   84.69
   8   5   1  725.63   92.29
   8   5   1  879.61   85.09
   8   5   1  973.10   84.89
   8   5   1  835.42  105.89
   8   5   1 1073.29  108.59
   8   5   1 1192.68  107.09
   8   5   1  849.22   90.49
   8   5   1  869.41  102.89
   8   5   1  926.01   84.49
  -9  -5  -1   -3.70   10.00
  -9  -5  -1    8.50   12.50
  -9  -5  -1    2.50    9.90
   9   5   1   13.50   19.90
   9   5   1   15.20   21.80
   9   5   1    4.90    9.40
   9   5   1   29.50   18.80
   9   5   1    7.90   11.60
   9   5   1   -4.80   10.00
   9   5   1    2.20   19.60
   9   5   1    8.10   18.80
   9   5   1   16.20   18.50
 -10  -5  -1  400.56   44.90
 -10  -5  -1  482.45   42.70
 -10  -5  -1  463.55   42.50
 -10  -5  -1  387.86   45.20
  10   5   1  492.55   45.60
  10   5   1  442.66   62.69
  10   5   1  348.97   56.69
  10   5   1  380.56   42.50
  10   5   1  352.16   51.99
  10   5   1  338.97   70.89
  10   5   1  372.16   65.29
  10   5   1  401.66   64.49
  10   5   1  362.86   52.29
 -11  -5  -1  304.57   33.90
 -11  -5  -1  328.47   35.20
 -11  -5  -1  258.67   40.20
  11   5   1  255.67   44.70
  11   5   1  291.97   35.30
  11   5   1  353.06   55.69
  11   5   1  351.96   60.89
  11   5   1  316.67   33.80
 -12  -5  -1   98.79   17.50
 -12  -5  -1   59.49   18.80
 -12  -5  -1   73.49   15.40
  12   5   1   78.19   36.10
  12   5   1   47.20   14.30
  12   5   1   63.99   14.70
  12   5   1   53.49   32.60
  12   5   1   94.39   31.20
  16  -6  -1  384.56   51.59
 -16   6   1  342.17   35.60
 -16   6   1  421.26   43.00
 -16   6   1  306.87   38.20
  15  -6  -1  425.86   50.79
 -15   6   1  469.65   43.80
 -15   6   1  319.27   40.20
  14  -6  -1   32.40   21.40
 -14   6   1   29.50   15.10
 -14   6   1   28.30   12.70
 -14   6   1   24.00   11.00
 -14   6   1   30.40   14.40
  13  -6  -1  510.85   53.49
 -13   6   1  440.96   43.30
 -13   6   1  470.65   60.69
 -13   6   1  518.45   47.90
 -13   6   1  425.66   51.19
  12  -6  -1  359.06   40.90
 -12   6   1  377.26   50.89
 -12   6   1  316.47   38.10
 -12   6   1  346.67   32.60
 -12   6   1  314.57   35.30
  11  -6  -1   15.00   14.40
 -11   6   1    9.70    6.20
 -11   6   1   11.60    5.30
 -11   6   1   13.20   11.00
 -11   6   1    7.30    3.60
 -11   6   1   28.40   22.10
 -11   6   1   16.00   10.00
  10  -6  -1  288.97   29.90
 -10   6   1  230.08   25.90
 -10   6   1  335.17   40.30
 -10   6   1  217.88   22.40
 -10   6   1  210.68   24.80
 -10   6   1  254.97   26.00
 -10   6   1  248.98   27.40
 -10   6   1  231.38   23.60
   9  -6  -1 1483.95  124.49
   9  -6  -1 1266.17  124.39
   9  -6  -1 1663.13  129.59
  -9   6   1 1280.77  130.49
  -9   6   1 1520.45  126.69
  -9   6   1 1528.25  134.59
  -9   6   1 1585.84  125.69
  -9   6   1 1383.26  132.39
  -9   6   1 1303.37  127.49
  -9   6   1 1395.56  130.59
  -9   6   1 1423.46  129.69
  -9   6   1 1394.56  125.29
   8  -6  -1  716.43   65.09
   8  -6  -1  707.43   62.09
   8  -6  -1  671.23   63.29
   8  -6  -1  830.22   65.89
   8  -6  -1  767.72   62.19
  -8   6   1  612.84   69.49
  -8   6   1  632.94   64.09
  -8   6   1  574.44   71.19
  -8   6   1  695.73   71.09
  -8   6   1  714.33   62.49
  -8   6   1  758.62   62.79
  -8   6   1  666.13   69.19
   7  -6  -1  594.44   50.89
   7  -6  -1  618.94   48.80
   7  -6  -1  521.35   50.49
   7  -6  -1  496.35   49.40
   7  -6  -1  555.04   48.70
  -7   6   1  580.74   49.20
  -7   6   1  521.85   51.99
  -7   6   1  491.55   57.59
  -7   6   1  550.44   56.29
  -7   6   1  513.05   49.00
  -7   6   1  499.85   56.29
  -7   6   1  538.05   54.59
  -7   6   1  527.35   49.40
   6  -6  -1  322.47   28.80
   6  -6  -1  321.77   30.00
   6  -6  -1  348.57   29.80
   6  -6  -1  276.67   29.20
  -6   6   1  306.87   37.30
  -6   6   1  290.17   29.00
  -6   6   1  296.77   29.30
  -6   6   1  336.87   29.40
  -6   6   1  281.27   35.20
  -6   6   1  264.67   36.20
  -6   6   1  284.47   38.50
  -6   6   1  314.57   30.80
   5  -6  -1  429.76   37.10
   5  -6  -1  403.06   37.50
   5  -6  -1  426.96   37.70
   5  -6  -1  459.85   37.60
  -5   6   1  417.36   47.70
  -5   6   1  389.06   37.60
  -5   6   1  405.26   45.50
  -5   6   1  381.26   47.70
  -5   6   1  412.66   46.80
  -5   6   1  406.16   37.30
  -5   6   1  348.77   37.40
  -5   6   1  386.06   37.00
   4  -6  -1  168.18   17.20
   4  -6  -1  174.38   16.90
   4  -6  -1  191.08   17.70
  -4   6   1  136.79   16.60
  -4   6   1  156.98   17.60
  -4   6   1  154.58   17.80
  -4   6   1  179.68   17.10
  -4   6   1  153.08   26.80
  -4   6   1  193.08   30.00
  -4   6   1  152.38   25.30
   3  -6  -1 1763.02  156.28
   3  -6  -1 2045.80  157.18
  -3   6   1 1813.32  156.28
  -3   6   1 1792.12  168.48
  -3   6   1 1572.74  156.38
  -3   6   1 1642.74  156.98
  -3   6   1 1850.61  157.38
  -3   6   1 1886.31  171.98
   2  -6  -1 3123.19  265.77
   2  -6  -1 3212.08  266.17
   2  -6  -1 3435.26  266.77
  -2   6   1 3000.20  266.87
  -2   6   1 2884.91  266.67
  -2   6   1 2981.20  265.77
  -2   6   1 2870.61  281.07
  -2   6   1 2998.20  278.97
  -2   6   1 2987.90  266.07
   1  -6  -1   76.59   10.60
   1  -6  -1   81.59    9.60
   1  -6  -1  100.59   11.70
  -1   6   1  103.09   22.10
  -1   6   1   64.89   10.60
  -1   6   1   40.50   16.90
  -1   6   1   65.09   19.20
  -1   6   1   80.19   11.40
  -1   6   1   60.19    7.10
  -1   6   1   78.49   10.60
  -1   6   1   69.99   21.40
   0  -6  -1  699.03   56.29
   0  -6  -1  653.43   54.89
   0  -6  -1  593.64   55.19
   0  -6  -1  621.54   55.89
   0   6   1  607.54   55.59
   0   6   1  534.35   54.69
   0   6   1  598.64   56.29
   0   6   1  536.35   69.99
   0   6   1  668.13   57.09
   0   6   1  596.94   69.09
  -1  -6  -1  937.21   89.29
  -1  -6  -1 1057.29   88.49
  -1  -6  -1 1151.28   90.19
   1   6   1 1069.39   90.59
   1   6   1 1193.28   90.69
   1   6   1 1005.80   89.39
   1   6   1  841.92  101.99
   1   6   1  801.62  104.19
   1   6   1  871.31   89.19
  -2  -6  -1  269.27   26.90
  -2  -6  -1  281.17   28.30
  -2  -6  -1  272.67   26.30
  -2  -6  -1  267.47   27.60
   2   6   1  236.68   39.40
   2   6   1  389.06   47.30
   2   6   1  279.17   28.40
   2   6   1  314.17   29.90
   2   6   1  240.88   27.90
   2   6   1  281.57   27.60
   2   6   1  247.48   42.80
  -3  -6  -1  776.02   76.99
  -3  -6  -1  843.52   77.69
  -3  -6  -1  919.51   78.49
   3   6   1  773.32   92.89
   3   6   1  866.91   77.79
   3   6   1  982.20   79.59
   3   6   1  761.92   79.19
   3   6   1  903.11   76.39
   3   6   1  949.60   78.79
   3   6   1  798.12   96.39
  -4  -6  -1 1916.61  176.68
  -4  -6  -1 1888.21  176.18
  -4  -6  -1 2216.68  177.78
   4   6   1 1802.32  193.98
   4   6   1 2005.00  176.88
   4   6   1 2076.39  175.08
   4   6   1 2214.78  178.28
   4   6   1 2166.38  177.68
   4   6   1 1653.63  195.78
  -5  -6  -1  453.05   46.90
  -5  -6  -1  496.05   45.60
  -5  -6  -1  469.35   46.00
   5   6   1  488.75   46.30
   5   6   1  517.25   48.10
   5   6   1  403.26   61.59
   5   6   1  416.86   64.99
   5   6   1  457.45   49.70
   5   6   1  590.94   67.69
   5   6   1  539.05   47.10
   5   6   1  659.53   74.19
   5   6   1  368.36   50.49
   5   6   1  515.25   43.30
  -6  -6  -1   61.19   12.40
  -6  -6  -1   64.69   11.90
  -6  -6  -1   61.99   14.20
   6   6   1   57.49   14.90
   6   6   1   63.89   12.60
   6   6   1   37.70   18.40
   6   6   1   71.19   25.60
   6   6   1   76.59   13.50
   6   6   1   34.80   22.10
   6   6   1   57.99    8.10
   6   6   1   61.59   17.10
  -7  -6  -1  111.59   16.60
  -7  -6  -1   92.59   17.80
  -7  -6  -1  107.59   15.70
   7   6   1   82.49   31.80
   7   6   1  117.59   17.30
   7   6   1   92.49   24.80
   7   6   1  118.09   35.90
   7   6   1  121.49   19.30
   7   6   1  115.39   17.10
   7   6   1   97.39   23.10
   7   6   1  139.39   34.80
   7   6   1   86.69   28.50
  -8  -6  -1  377.86   36.10
  -8  -6  -1  306.47   37.80
  -8  -6  -1  348.67   35.60
   8   6   1  309.87   35.50
   8   6   1  419.76   62.29
   8   6   1  355.36   58.19
   8   6   1  286.27   59.99
   8   6   1  347.57   36.50
   8   6   1  321.77   38.20
   8   6   1  274.67   42.60
   8   6   1  379.36   59.29
  -9  -6  -1   67.59   14.80
  -9  -6  -1   55.49   14.10
  -9  -6  -1   70.09   17.30
   9   6   1   57.39   16.30
   9   6   1   48.80   22.90
   9   6   1   11.60   24.00
   9   6   1   19.40   20.60
   9   6   1   78.19   52.19
   9   6   1   70.69   14.60
   9   6   1  102.49   58.59
   9   6   1   68.19   27.40
 -10  -6  -1   75.09   19.10
 -10  -6  -1   56.99   14.60
 -10  -6  -1   74.39   15.90
  10   6   1   57.59   15.30
  10   6   1   65.79   26.00
  10   6   1   66.39   15.50
  10   6   1   51.99   16.40
  10   6   1   94.89   32.00
  10   6   1   19.70   25.50
  10   6   1   48.90   31.10
 -11  -6  -1  388.36   42.40
 -11  -6  -1  317.17   46.00
 -11  -6  -1  474.15   42.80
  11   6   1  333.37   63.59
  11   6   1  423.26   74.79
 -12  -6  -1  162.48   28.20
 -12  -6  -1  170.78   25.80
 -12  -6  -1  213.88   28.20
  12   6   1  170.98   46.80
  12   6   1  143.99   22.30
  12   6   1  176.28   41.00
  12   6   1  221.38   52.79
  16  -7  -1  257.77   41.60
 -16   7   1  211.98   30.20
 -16   7   1  230.28   31.00
  15  -7  -1  269.57   40.10
 -15   7   1  265.67   33.40
 -15   7   1  269.67   33.70
  14  -7  -1   20.10   19.40
 -14   7   1   13.60   13.40
 -14   7   1   32.80   14.80
  13  -7  -1  140.09   26.50
 -13   7   1  152.08   21.00
 -13   7   1  121.19   17.00
 -13   7   1  176.38   36.30
  12  -7  -1  325.87   36.50
 -12   7   1  303.47   31.70
 -12   7   1  302.57   33.10
 -12   7   1  273.67   27.90
 -12   7   1  307.67   26.30
 -12   7   1  233.78   25.60
 -12   7   1  296.47   50.09
  11  -7  -1  250.47   29.80
 -11   7   1  240.48   28.30
 -11   7   1  197.98   22.30
 -11   7   1  206.48   25.30
 -11   7   1  296.27   42.30
 -11   7   1  276.67   23.30
 -11   7   1  228.68   26.80
  10  -7  -1  156.08   22.00
  10  -7  -1  131.69   13.90
 -10   7   1  146.89   22.20
 -10   7   1  130.89   20.20
 -10   7   1  162.98   22.40
 -10   7   1  196.58   26.30
 -10   7   1  165.88   19.90
 -10   7   1  165.18   22.00
 -10   7   1  150.88   16.10
   9  -7  -1 1771.42  161.28
   9  -7  -1 1866.01  163.78
   9  -7  -1 1900.51  164.48
   9  -7  -1 2064.39  165.08
  -9   7   1 1693.83  161.68
  -9   7   1 1758.22  169.78
  -9   7   1 1672.03  169.38
  -9   7   1 1953.00  162.18
  -9   7   1 1915.81  168.18
  -9   7   1 1910.31  162.78
  -9   7   1 1975.70  170.08
  -9   7   1 1746.93  171.68
   8  -7  -1  694.13   63.29
   8  -7  -1  709.53   62.29
   8  -7  -1  781.62   62.39
   8  -7  -1  720.53   64.69
   8  -7  -1  791.42   64.79
  -8   7   1  614.04   69.29
  -8   7   1  595.04   62.29
  -8   7   1  744.23   63.09
  -8   7   1  727.63   72.49
  -8   7   1  638.44   70.59
  -8   7   1  709.93   74.29
  -8   7   1  661.43   62.49
  -8   7   1  659.83   69.09
  -8   7   1  704.03   63.29
   7  -7  -1   33.90    8.40
   7  -7  -1   43.30    9.00
   7  -7  -1   28.60    9.10
   7  -7  -1   49.70    7.70
   7  -7  -1   39.40    7.10
  -7   7   1   28.90   14.90
  -7   7   1   27.30    6.70
  -7   7   1   37.10    7.70
  -7   7   1   56.49   16.90
  -7   7   1   42.50    8.20
  -7   7   1   25.10    8.10
  -7   7   1   54.99   18.70
  -7   7   1   25.70   11.90
   6  -7  -1 1405.96  112.19
   6  -7  -1 1396.16  111.99
   6  -7  -1 1377.26  112.09
   6  -7  -1 1221.98  111.99
   6  -7  -1 1315.27  112.59
  -6   7   1 1124.79  111.59
  -6   7   1 1259.07  121.49
  -6   7   1 1130.59  112.19
  -6   7   1 1237.28  112.39
  -6   7   1 1285.37  111.99
  -6   7   1 1262.77  123.79
  -6   7   1 1249.18  125.99
  -6   7   1 1219.48  122.99
   5  -7  -1  447.16   44.00
   5  -7  -1  458.85   43.90
   5  -7  -1  529.25   44.30
   5  -7  -1  523.15   44.40
  -5   7   1  574.04   56.99
  -5   7   1  468.95   44.60
  -5   7   1  429.76   44.50
  -5   7   1  414.36   53.99
  -5   7   1  498.45   44.00
  -5   7   1  430.26   56.59
  -5   7   1  512.35   58.59
   4  -7  -1  135.39   14.00
   4  -7  -1   98.79   13.00
  -4   7   1   81.09   20.60
  -4   7   1  118.49   25.70
  -4   7   1   62.09   17.90
  -4   7   1  102.39   12.50
  -4   7   1   92.29   14.00
  -4   7   1  102.29   12.80
  -4   7   1   95.99   14.20
  -4   7   1  132.49   29.60
   3  -7  -1  477.35   43.50
   3  -7  -1  536.25   44.60
  -3   7   1  594.14   63.99
  -3   7   1  449.26   56.09
  -3   7   1  476.55   45.40
  -3   7   1  434.06   44.70
  -3   7   1  565.04   60.49
  -3   7   1  418.26   43.70
  -3   7   1  454.55   43.40
   2  -7  -1  705.93   58.69
   2  -7  -1  659.93   57.99
   2  -7  -1  733.73   59.19
   2  -7  -1  720.03   59.29
  -2   7   1  602.24   58.39
  -2   7   1  640.14   59.49
  -2   7   1  622.64   75.09
  -2   7   1  550.24   57.79
  -2   7   1  564.74   71.49
  -2   7   1  621.44   61.19
   1  -7  -1  689.83   58.29
   1  -7  -1  658.53   58.19
   1  -7  -1  682.23   59.39
   1  -7  -1  637.54   56.89
  -1   7   1  649.34   57.79
  -1   7   1  586.64   58.49
  -1   7   1  513.75   72.89
  -1   7   1  637.54   61.89
  -1   7   1  576.64   71.39
   0  -7  -1   42.40    7.80
   0  -7  -1   52.89    9.60
   0  -7  -1   47.60   11.80
   0  -7  -1   50.69    9.20
   0   7   1   53.49   10.70
   0   7   1   30.30   14.30
   0   7   1   25.90   14.60
   0   7   1   38.50   23.10
   0   7   1   30.70   21.40
   0   7   1   35.10   13.60
   0   7   1   35.80    7.40
   0   7   1   52.79    9.60
  -1  -7  -1 1083.39  103.49
  -1  -7  -1 1112.29  102.99
  -1  -7  -1 1344.97  104.49
  -1  -7  -1 1081.69  103.39
   1   7   1 1341.97  105.49
   1   7   1 1011.10  103.29
   1   7   1  999.90  119.19
   1   7   1 1150.28  106.39
   1   7   1 1339.37  136.89
   1   7   1 1252.57  105.29
  -2  -7  -1  774.42   71.39
  -2  -7  -1  868.11   72.29
  -2  -7  -1  789.72   70.89
  -2  -7  -1  833.42   70.29
   2   7   1  867.61   72.59
   2   7   1  687.13   71.79
   2   7   1  637.64   86.49
   2   7   1  764.62   71.39
   2   7   1  789.92   73.79
  -3  -7  -1   35.70   10.20
  -3  -7  -1   45.80   11.90
  -3  -7  -1   52.29   10.30
  -3  -7  -1   74.09    9.80
   3   7   1   35.00   20.40
   3   7   1   63.09    9.50
   3   7   1   61.19   11.40
   3   7   1   36.80   13.10
   3   7   1   16.00   17.90
   3   7   1   50.29   14.00
   3   7   1   26.40   18.30
   3   7   1   44.50   12.90
   3   7   1   24.70   20.00
   3   7   1   61.39   12.40
  -4  -7  -1  266.27   29.10
  -4  -7  -1  289.77   31.10
  -4  -7  -1  252.07   29.70
   4   7   1  318.37   30.60
   4   7   1  247.48   32.40
   4   7   1  231.08   49.50
   4   7   1  315.77   27.70
   4   7   1  323.77   34.00
   4   7   1  237.88   33.90
   4   7   1  247.98   48.20
   4   7   1  390.96   55.09
   4   7   1  301.87   31.30
   4   7   1  371.86   58.49
  -5  -7  -1 1610.04  154.08
  -5  -7  -1 1749.62  154.98
  -5  -7  -1 1725.93  155.78
   5   7   1 1718.23  177.18
   5   7   1 1513.25  178.68
   5   7   1 1688.63  154.98
   5   7   1 1590.94  157.98
   5   7   1 1988.30  156.28
   5   7   1 1841.72  152.58
   5   7   1 1964.90  157.18
  -6  -7  -1  251.37   30.20
  -6  -7  -1  248.58   29.70
  -6  -7  -1  217.78   27.00
   6   7   1  259.47   28.40
   6   7   1  288.27   29.60
   6   7   1  244.58   31.90
   6   7   1  259.57   52.59
   6   7   1  256.67   22.90
   6   7   1  172.98   41.50
   6   7   1  225.28   50.39
   6   7   1  223.08   32.50
   6   7   1  186.48   34.50
   6   7   1  259.97   50.49
  -7  -7  -1  109.79   22.30
  -7  -7  -1  104.59   17.00
  -7  -7  -1  114.99   19.70
   7   7   1  112.79   21.50
   7   7   1  137.09   41.20
   7   7   1  116.89   18.40
   7   7   1   51.99   32.60
   7   7   1   91.99   26.30
   7   7   1  127.99   19.00
   7   7   1  100.59   24.80
  -8  -7  -1  327.77   38.10
  -8  -7  -1  333.57   35.30
  -8  -7  -1  367.76   36.60
   8   7   1  325.17   36.50
   8   7   1  244.98   45.90
   8   7   1  321.77   61.59
   8   7   1  311.37   48.90
   8   7   1  211.28   57.69
   8   7   1  416.36   66.99
   8   7   1  424.46   64.29
   8   7   1  331.87   36.60
   8   7   1  304.87   42.20
  -9  -7  -1   49.40   14.50
  -9  -7  -1   51.19   14.30
  -9  -7  -1   37.80   16.60
   9   7   1   11.70   28.60
   9   7   1   46.60   23.90
   9   7   1   39.60   14.50
   9   7   1   19.60   14.40
   9   7   1   32.20   30.60
   9   7   1   21.50   24.40
 -10  -7  -1   13.20   13.60
 -10  -7  -1    4.00   13.20
 -10  -7  -1   16.90   17.00
  10   7   1   17.70   22.90
  10   7   1   15.60   27.00
  10   7   1   16.20   28.80
  10   7   1    1.20   15.60
 -11  -7  -1  362.36   40.80
 -11  -7  -1  400.36   42.30
 -11  -7  -1  309.27   45.40
  11   7   1  321.97   67.09
  11   7   1  462.45   77.09
  11   7   1  383.86   43.60
  11   7   1  380.96   54.59
  16  -8  -1   41.40   24.40
 -16   8   1   21.20   16.60
  15  -8  -1  293.27   41.10
 -15   8   1  295.77   36.00
  14  -8  -1   56.79   21.00
 -14   8   1   42.70   15.80
 -14   8   1   48.20   14.80
  13  -8  -1   13.00   16.20
 -13   8   1    8.50    3.90
 -13   8   1   16.00   12.00
  12  -8  -1  100.29   20.60
 -12   8   1   84.09   12.60
 -12   8   1  108.79   16.90
 -12   8   1  125.89   14.00
 -12   8   1  121.79   52.79
  11  -8  -1  160.78   23.70
 -11   8   1  142.79   20.30
 -11   8   1  155.18   23.30
 -11   8   1  198.28   36.20
 -11   8   1  118.89   16.90
 -11   8   1  159.28   24.80
 -11   8   1  194.18   18.50
  10  -8  -1   23.70   11.60
  10  -8  -1   44.30   13.20
  10  -8  -1   27.80    5.90
 -10   8   1   27.60    7.20
 -10   8   1   18.80   10.60
 -10   8   1   21.90   13.30
 -10   8   1   24.40   12.40
 -10   8   1   36.80   10.50
 -10   8   1   20.10   12.20
   9  -8  -1  930.21   85.99
   9  -8  -1  933.61   84.59
   9  -8  -1  869.51   82.79
   9  -8  -1  924.71   82.09
  -9   8   1  899.21   92.19
  -9   8   1  875.51   82.19
  -9   8   1  932.21   93.09
  -9   8   1  873.31   91.19
  -9   8   1  841.92   81.99
  -9   8   1 1069.29   82.99
  -9   8   1  975.40   83.09
  -9   8   1  956.40   95.49
  -9   8   1  905.41   90.19
   8  -8  -1 1482.25  138.49
   8  -8  -1 1692.13  138.19
   8  -8  -1 1810.52  139.49
   8  -8  -1 1763.12  140.09
  -8   8   1 1611.94  150.88
  -8   8   1 1654.13  138.59
  -8   8   1 1351.36  137.79
  -8   8   1 1357.66  144.39
  -8   8   1 1514.05  147.09
  -8   8   1 1547.85  153.08
  -8   8   1 1474.35  138.49
  -8   8   1 1608.34  138.79
  -8   8   1 1560.34  149.69
   7  -8  -1  412.36   37.00
   7  -8  -1  353.16   35.70
   7  -8  -1  371.36   36.40
   7  -8  -1  406.36   35.40
   7  -8  -1  415.36   35.20
  -7   8   1  295.07   45.20
  -7   8   1  369.96   35.90
  -7   8   1  335.57   48.40
  -7   8   1  378.36   36.20
  -7   8   1  336.07   34.90
  -7   8   1  326.67   47.60
  -7   8   1  373.46   35.70
  -7   8   1  354.76   46.20
   6  -8  -1  363.26   31.10
   6  -8  -1  284.77   29.60
   6  -8  -1  295.57   29.90
  -6   8   1  315.07   30.60
  -6   8   1  297.27   42.60
  -6   8   1  320.57   30.50
  -6   8   1  291.37   29.70
  -6   8   1  250.47   28.90
  -6   8   1  270.17   41.20
  -6   8   1  309.97   45.00
  -6   8   1  317.47   46.60
   5  -8  -1 1190.18  106.59
   5  -8  -1 1269.77  108.19
   5  -8  -1 1230.78  106.69
   5  -8  -1 1325.97  107.09
  -5   8   1 1045.70  106.29
  -5   8   1 1191.98  121.79
  -5   8   1 1106.99  107.39
  -5   8   1 1215.78  124.79
  -5   8   1 1439.96  127.49
  -5   8   1 1140.49  107.69
   4  -8  -1  654.83   55.29
   4  -8  -1  619.84   54.49
   4  -8  -1  637.74   56.59
  -4   8   1  519.05   67.49
  -4   8   1  567.04   55.79
  -4   8   1  511.95   69.99
  -4   8   1  529.45   54.39
  -4   8   1  706.83   73.09
  -4   8   1  714.63   76.89
  -4   8   1  593.04   56.09
   3  -8  -1  202.58   22.30
   3  -8  -1  240.58   21.80
   3  -8  -1  182.88   19.60
  -3   8   1  266.67   44.10
  -3   8   1  271.67   42.10
  -3   8   1  185.78   22.00
  -3   8   1  139.69   34.00
  -3   8   1  187.08   22.50
  -3   8   1  182.18   32.30
  -3   8   1  174.78   20.10
  -3   8   1  131.69   19.20
   2  -8  -1 1066.69   89.29
   2  -8  -1 1027.40   88.39
   2  -8  -1  937.71   87.49
   2  -8  -1 1092.59   89.09
  -2   8   1  969.30   89.59
  -2   8   1  869.11   88.09
  -2   8   1  846.42  110.39
  -2   8   1 1030.00   89.89
   1  -8  -1 1371.86  116.19
   1  -8  -1 1365.76  117.39
   1  -8  -1 1347.07  117.29
   1  -8  -1 1328.87  116.69
  -1   8   1 1374.86  118.49
  -1   8   1 1230.28  117.79
  -1   8   1 1274.97  117.19
  -1   8   1 1370.76  148.09
  -1   8   1 1154.18  133.89
   0  -8  -1    0.10    5.60
   0  -8  -1    2.20    7.40
   0  -8  -1    1.10    7.40
   0  -8  -1    0.00    8.70
   0   8   1    4.80   11.30
   0   8   1   -5.50   18.40
   0   8   1   19.10   25.20
   0   8   1    4.60    5.10
   0   8   1   -3.20    7.90
   0   8   1  -10.10    6.80
   0   8   1   19.90   17.40
   0   8   1   25.80   22.80
  -1  -8  -1  238.38   25.90
  -1  -8  -1  205.08   23.80
  -1  -8  -1  239.88   23.00
   1   8   1  185.98   40.20
   1   8   1  229.48   26.40
   1   8   1  200.58   23.50
   1   8   1  212.38   24.70
   1   8   1  344.37   76.09
   1   8   1  237.48   49.00
   1   8   1  265.07   55.89
   1   8   1  228.38   28.00
  -2  -8  -1  453.65   47.10
  -2  -8  -1  564.74   48.80
  -2  -8  -1  539.35   45.90
  -2  -8  -1  434.06   46.40
   2   8   1  564.04   50.49
   2   8   1  617.04   73.49
   2   8   1  497.15   47.60
   2   8   1  413.06   67.69
   2   8   1  416.06   64.69
   2   8   1  420.66   47.40
   2   8   1  576.34   49.30
  -3  -8  -1  233.28   25.70
  -3  -8  -1  188.78   23.80
  -3  -8  -1  209.98   22.10
  -3  -8  -1  221.58   23.60
   3   8   1  355.16   58.19
   3   8   1  246.68   29.30
   3   8   1  166.38   24.80
   3   8   1  214.48   59.69
   3   8   1  214.18   25.80
   3   8   1  180.08   24.00
   3   8   1  260.77   64.49
   3   8   1  316.77   57.89
   3   8   1  139.39   26.60
   3   8   1  209.98   22.60
  -4  -8  -1    5.90    7.50
  -4  -8  -1   16.30    9.60
  -4  -8  -1   11.20    9.90
  -4  -8  -1   -6.80   10.50
   4   8   1  -13.50   13.40
   4   8   1    0.00    9.90
   4   8   1    0.80   14.40
   4   8   1    7.20   10.50
   4   8   1    1.40   20.60
   4   8   1    8.00    7.20
   4   8   1   15.10   18.30
   4   8   1  -10.00   20.10
   4   8   1   25.80   16.20
   4   8   1    1.10   11.60
  -5  -8  -1  788.02   75.49
  -5  -8  -1  718.33   73.39
  -5  -8  -1  788.72   74.39
   5   8   1  917.61   71.69
   5   8   1  727.23   77.49
   5   8   1  979.30  103.19
   5   8   1  866.31   75.79
   5   8   1 1061.39  109.29
   5   8   1  692.93  100.19
   5   8   1  626.64   78.69
   5   8   1  773.72   74.79
   5   8   1  738.13   96.09
   5   8   1  928.81   78.09
  -6  -8  -1  211.58   26.90
  -6  -8  -1  176.58   24.90
  -6  -8  -1  196.68   25.40
   6   8   1  124.19   40.10
   6   8   1  332.27   58.49
   6   8   1  212.88   28.90
   6   8   1  183.58   30.30
   6   8   1  324.37   63.99
   6   8   1  197.48   19.70
   6   8   1  163.48   32.20
   6   8   1  120.39   38.40
   6   8   1  219.68   26.10
  -7  -8  -1  146.09   23.10
  -7  -8  -1  136.29   19.70
  -7  -8  -1  144.29   19.80
   7   8   1  116.59   44.30
   7   8   1   75.29   34.50
   7   8   1  123.99   44.40
   7   8   1  123.89   39.50
   7   8   1  104.39   25.60
   7   8   1   96.19   13.40
   7   8   1  159.78   21.10
   7   8   1  104.09   19.70
   7   8   1   96.29   27.70
   7   8   1  132.79   23.70
  -8  -8  -1  236.98   31.30
  -8  -8  -1  274.17   29.90
   8   8   1  245.98   32.40
   8   8   1  216.98   31.10
   8   8   1  163.88   34.20
   8   8   1  150.88   63.99
   8   8   1  172.98   38.20
   8   8   1  169.38   73.39
  -9  -8  -1  234.68   35.50
  -9  -8  -1  260.27   31.50
  -9  -8  -1  284.27   31.60
   9   8   1  166.28   40.90
   9   8   1  230.28   39.50
   9   8   1  205.78   56.79
   9   8   1  257.67   34.60
   9   8   1  284.47   65.09
 -10  -8  -1    5.30   13.30
 -10  -8  -1   -0.90   14.40
 -10  -8  -1   18.30   17.80
  10   8   1  -41.60   39.10
  10   8   1  -28.70   17.20
  10   8   1   16.40   42.90
  10   8   1   13.60   28.40
 -16   9   1   11.70   16.40
  15  -9  -1  198.98   32.20
 -15   9   1  143.39   20.70
 -15   9   1  155.98   19.90
 -15   9   1  163.28   23.60
  14  -9  -1  547.15   51.69
 -14   9   1  485.95   43.30
 -14   9   1  403.06   39.40
 -14   9   1  508.55   46.50
 -14   9   1  417.76   39.60
  13  -9  -1    1.60   14.50
 -13   9   1   -1.80    5.30
 -13   9   1    5.00    8.60
 -13   9   1    6.80   25.10
 -13   9   1    0.70   11.00
  12  -9  -1  200.58   27.70
 -12   9   1  196.98   46.20
 -12   9   1  227.18   22.30
 -12   9   1  176.18   29.70
 -12   9   1  175.48   20.80
 -12   9   1  167.58   24.40
 -12   9   1  237.18   29.60
 -12   9   1  193.88   22.80
  11  -9  -1  242.88   22.60
  11  -9  -1  264.37   29.10
 -11   9   1  194.98   32.40
 -11   9   1  213.08   24.20
 -11   9   1  271.77   25.70
 -11   9   1  214.28   41.60
 -11   9   1  210.28   31.00
 -11   9   1  252.27   27.30
 -11   9   1  220.78   24.90
 -11   9   1  212.68   32.40
 -11   9   1  232.38   37.70
  10  -9  -1    7.40   10.40
  10  -9  -1   17.60    9.30
  10  -9  -1    4.10   11.00
  10  -9  -1   11.30    6.10
 -10   9   1    8.50   11.10
 -10   9   1    7.70   12.40
 -10   9   1   12.00    7.20
 -10   9   1   35.80    9.90
 -10   9   1    5.10   15.20
 -10   9   1   39.50   20.90
 -10   9   1    5.20   11.70
   9  -9  -1   15.30    9.10
   9  -9  -1   10.60    9.40
   9  -9  -1   11.00    6.50
   9  -9  -1    5.20    8.00
  -9   9   1   29.40   16.20
  -9   9   1    2.70    7.40
  -9   9   1   -7.10    7.70
  -9   9   1   13.20    8.90
  -9   9   1   17.00   13.20
  -9   9   1   25.00   17.00
  -9   9   1    3.50   11.30
  -9   9   1   -5.80   10.90
  -9   9   1   13.80    7.70
   8  -9  -1  724.23   69.39
   8  -9  -1  866.71   69.39
   8  -9  -1  880.71   69.29
   8  -9  -1  750.02   70.19
   8  -9  -1  834.12   69.19
  -8   9   1  620.24   75.39
  -8   9   1  665.63   82.29
  -8   9   1  710.03   68.79
  -8   9   1  754.62   69.99
  -8   9   1  708.03   82.39
  -8   9   1  765.42   86.09
  -8   9   1  715.63   80.59
  -8   9   1  818.62   69.49
  -8   9   1  755.32   69.99
   7  -9  -1  866.51   71.39
   7  -9  -1  716.93   77.29
   7  -9  -1  692.13   76.29
   7  -9  -1  888.21   71.59
  -7   9   1  853.01   71.09
  -7   9   1  763.82   89.39
  -7   9   1  790.02   86.69
  -7   9   1  747.13   84.99
  -7   9   1  797.72   88.79
  -7   9   1  782.32   72.19
  -7   9   1  730.63   71.99
  -7   9   1  721.43   70.79
   6  -9  -1   79.49   11.00
   6  -9  -1   47.60   10.30
   6  -9  -1   42.30    9.50
  -6   9   1   39.50    9.30
  -6   9   1   49.90   19.20
  -6   9   1   35.20   19.10
  -6   9   1   74.69   25.90
  -6   9   1   46.60    9.30
  -6   9   1   31.70   20.00
  -6   9   1   55.79   11.70
   5  -9  -1  947.31   75.39
   5  -9  -1  901.41   75.19
   5  -9  -1  826.72   74.29
   5  -9  -1  826.12   74.29
  -5   9   1  755.02   75.59
  -5   9   1  809.42   74.09
  -5   9   1  993.80   99.19
  -5   9   1  760.02   75.79
  -5   9   1  864.61   93.39
  -5   9   1  749.92   74.29
  -5   9   1  739.23   90.29
  -5   9   1  792.02   94.19
   4  -9  -1  844.92   72.79
   4  -9  -1  676.23   72.49
   4  -9  -1  885.21   72.89
  -4   9   1  819.22   73.89
  -4   9   1  839.22   94.79
  -4   9   1  932.81   94.69
  -4   9   1  682.73   75.59
  -4   9   1  985.00  100.19
  -4   9   1  764.62   73.59
  -4   9   1  757.22   89.39
  -4   9   1  730.63   71.49
   3  -9  -1  129.69   16.90
   3  -9  -1  115.89   19.30
   3  -9  -1  128.59   16.40
  -3   9   1  123.89   17.90
  -3   9   1  177.18   53.19
  -3   9   1  100.29   31.30
  -3   9   1  103.39   32.80
  -3   9   1   94.09   14.50
  -3   9   1  157.68   40.10
  -3   9   1  125.59   16.50
  -3   9   1  110.39   17.00
   2  -9  -1 1285.77  124.99
   2  -9  -1 1413.56  125.99
   2  -9  -1 1572.44  126.89
   2  -9  -1 1613.34  126.89
  -2   9   1 1212.38  143.89
  -2   9   1 1293.47  148.69
  -2   9   1 1576.04  128.19
  -2   9   1 1288.37  125.89
   1  -9  -1 2721.93  223.28
   1  -9  -1 2612.64  222.58
   1  -9  -1 2679.23  221.98
   1  -9  -1 2780.32  223.58
  -1   9   1 2651.93  224.58
  -1   9   1 2341.67  223.78
  -1   9   1 2123.99  244.98
  -1   9   1 2187.58  241.88
  -1   9   1 2556.64  222.98
   0  -9  -1  112.29   15.60
   0  -9  -1  101.49   16.40
   0  -9  -1  111.49   14.40
   0  -9  -1   97.29   14.70
   0   9   1   88.49   18.30
   0   9   1  145.69   37.80
   0   9   1   96.09   37.20
   0   9   1   73.69   12.20
   0   9   1  129.39   17.70
   0   9   1   98.69   31.90
   0   9   1  127.19   38.40
   0   9   1  118.29   16.10
  -1  -9  -1    7.40    9.50
  -1  -9  -1    7.80    8.50
  -1  -9  -1   26.30   11.70
  -1  -9  -1   11.80    7.70
   1   9   1   73.39   41.50
   1   9   1    4.90   24.20
   1   9   1   21.90    9.90
   1   9   1   -0.10   17.30
   1   9   1    8.70   19.90
   1   9   1   18.20    8.20
   1   9   1   17.00   12.90
   1   9   1   14.80   10.20
  -2  -9  -1  254.67   24.60
  -2  -9  -1  211.28   25.80
  -2  -9  -1  214.78   26.60
  -2  -9  -1  237.28   28.20
   2   9   1  249.68   31.60
   2   9   1  338.67   57.59
   2   9   1  356.36   61.59
   2   9   1  246.38   28.90
   2   9   1  247.58   27.60
   2   9   1  220.58   49.50
   2   9   1  250.77   64.59
   2   9   1  185.28   25.80
  -3  -9  -1 1095.79   94.19
  -3  -9  -1  893.01   91.79
  -3  -9  -1 1013.90   91.19
  -3  -9  -1  884.21   92.29
   3   9   1  783.72  116.39
   3   9   1 1302.77  129.49
   3   9   1 1099.69   94.69
   3   9   1 1294.67  124.39
   3   9   1 1083.59   91.69
   3   9   1  887.11  115.29
   3   9   1 1007.60   93.39
   3   9   1 1076.49   95.89
  -4  -9  -1  205.18   22.90
  -4  -9  -1  176.18   24.50
  -4  -9  -1  249.08   28.30
  -4  -9  -1  164.18   24.80
   4   9   1  214.58   27.20
   4   9   1  146.99   26.30
   4   9   1  195.58   26.30
   4   9   1  225.38   49.99
   4   9   1  227.18   54.29
   4   9   1  197.08   50.89
   4   9   1  200.48   22.60
   4   9   1  232.48   32.00
   4   9   1  246.38   62.59
  -5  -9  -1  103.69   17.50
  -5  -9  -1  105.29   16.00
  -5  -9  -1  129.49   19.00
  -5  -9  -1  121.99   21.00
   5   9   1  129.19   20.30
   5   9   1  139.09   24.20
   5   9   1  147.89   50.59
   5   9   1  103.79   15.40
   5   9   1  109.19   23.00
   5   9   1   85.89   23.70
   5   9   1   87.49   37.80
   5   9   1  134.59   47.20
   5   9   1  149.29   20.70
   5   9   1   69.89   34.60
  -6  -9  -1  392.06   41.90
  -6  -9  -1  400.96   39.40
  -6  -9  -1  346.47   38.60
  -6  -9  -1  362.96   36.40
   6   9   1  410.06   41.50
   6   9   1  198.98   75.59
   6   9   1  271.17   96.79
   6   9   1  403.16   44.80
   6   9   1  333.97   40.00
   6   9   1  489.75   74.49
   6   9   1  281.57   46.00
   6   9   1  368.36   33.90
   6   9   1  420.16   74.69
   6   9   1  312.37   42.10
  -7  -9  -1  182.38   25.60
  -7  -9  -1  144.79   21.90
  -7  -9  -1  121.39   21.00
   7   9   1  142.69   14.30
   7   9   1  161.18   29.90
   7   9   1   84.69   30.20
   7   9   1  181.28   52.99
   7   9   1  137.29   27.10
   7   9   1   75.19   37.70
   7   9   1   89.99   42.70
   7   9   1  124.49   53.59
  -8  -9  -1  121.29   20.20
  -8  -9  -1  110.19   19.50
  -8  -9  -1   77.29   21.90
   8   9   1   75.19   25.80
   8   9   1   55.79   29.50
   8   9   1  131.09   26.60
  -9  -9  -1  465.45   49.50
  -9  -9  -1  488.15   55.09
  -9  -9  -1  536.25   50.99
   9   9   1  468.25   56.29
   9   9   1  390.66   86.19
   9   9   1  441.06   57.59
   9   9   1  486.35   82.19
  15 -10  -1   91.59   23.10
 -15  10   1   52.39   11.50
 -15  10   1   76.29   17.40
  14 -10  -1 1052.29   91.59
 -14  10   1  840.82   83.49
 -14  10   1 1104.49   91.19
 -14  10   1 1007.70   87.69
 -14  10   1  861.01   83.79
  13 -10  -1  241.08   31.80
 -13  10   1  266.77   33.00
 -13  10   1  287.27   29.10
 -13  10   1  260.77   25.50
 -13  10   1  200.58   24.00
 -13  10   1  217.68   29.80
 -13  10   1  206.58   28.60
 -13  10   1  204.78   50.39
  12 -10  -1  110.29   12.20
  12 -10  -1  106.89   19.60
 -12  10   1  133.29   25.50
 -12  10   1   89.69   30.50
 -12  10   1  125.19   24.40
 -12  10   1  136.99   18.30
 -12  10   1  111.89   17.60
 -12  10   1   83.69   14.10
 -12  10   1  100.49   17.30
 -12  10   1  128.29   23.00
 -12  10   1  112.69   25.60
  11 -10  -1  317.87   32.60
  11 -10  -1  377.86   36.50
  11 -10  -1  315.07   35.60
  11 -10  -1  327.57   38.20
  11 -10  -1  368.16   35.70
 -11  10   1  370.26   35.60
 -11  10   1  340.67   44.80
 -11  10   1  320.67   34.10
 -11  10   1  377.46   36.50
 -11  10   1  351.56   35.60
 -11  10   1  308.97   47.80
 -11  10   1  327.17   45.90
 -11  10   1  296.27   48.40
 -11  10   1  367.96   46.20
  10 -10  -1  289.57   31.80
  10 -10  -1  240.98   27.40
  10 -10  -1  306.57   27.80
  10 -10  -1  226.68   28.90
  10 -10  -1  307.77   30.70
 -10  10   1  255.07   28.90
 -10  10   1  264.87   43.60
 -10  10   1  318.57   29.90
 -10  10   1  244.48   43.30
 -10  10   1  269.97   40.40
 -10  10   1  255.07   43.40
 -10  10   1  281.27   30.10
 -10  10   1  213.88   38.80
 -10  10   1  261.27   29.10
   9 -10  -1   11.30    9.30
   9 -10  -1   35.30    8.80
   9 -10  -1    7.70    9.70
  -9  10   1   -4.50   15.00
  -9  10   1   19.30    9.30
  -9  10   1   13.20    9.40
  -9  10   1   36.30   10.90
  -9  10   1    6.40   13.10
  -9  10   1   17.10   19.30
  -9  10   1    9.80   16.80
  -9  10   1   14.80   17.00
   8 -10  -1  383.96   33.70
   8 -10  -1  331.67   34.30
   8 -10  -1  350.96   33.50
   8 -10  -1  294.87   33.60
  -8  10   1  369.56   81.39
  -8  10   1  339.17   33.20
  -8  10   1  344.57   35.10
  -8  10   1  318.27   33.00
  -8  10   1  334.57   34.90
  -8  10   1  266.77   47.60
  -8  10   1  261.27   50.79
   7 -10  -1  727.63   67.09
   7 -10  -1  788.82   67.19
   7 -10  -1  668.83   66.49
   7 -10  -1  806.32   67.19
  -7  10   1  691.93   67.89
  -7  10   1  661.73   85.19
  -7  10   1  673.63   66.49
  -7  10   1  755.82   84.49
  -7  10   1  764.02   66.59
  -7  10   1  775.72   85.99
  -7  10   1  707.63   68.39
  -7  10   1  726.53   88.49
   6 -10  -1   22.40    9.30
   6 -10  -1   24.00    9.60
   6 -10  -1   21.30    9.60
   6 -10  -1   16.50    8.50
  -6  10   1   25.40    8.80
  -6  10   1   40.60   25.70
  -6  10   1   34.00   18.60
  -6  10   1   26.40   16.80
  -6  10   1   22.00    8.70
  -6  10   1   32.30   11.60
  -6  10   1    9.60   10.30
  -6  10   1   13.30   20.10
   5 -10  -1   14.10    9.00
   5 -10  -1   20.90    8.40
   5 -10  -1   20.10    9.50
  -5  10   1    5.10   18.40
  -5  10   1   11.70   10.20
  -5  10   1   12.60    8.30
  -5  10   1   20.10   11.00
  -5  10   1   12.90    8.20
  -5  10   1   30.10   21.90
  -5  10   1    1.30   12.80
  -5  10   1   23.90   16.80
   4 -10  -1  114.79   16.10
   4 -10  -1   88.19   14.70
   4 -10  -1   94.09   13.50
  -4  10   1  146.19   38.70
  -4  10   1  229.68   50.29
  -4  10   1   66.69   13.10
  -4  10   1  108.59   17.90
  -4  10   1   77.99   27.20
  -4  10   1   71.29   13.50
  -4  10   1   90.39   16.30
  -4  10   1   87.49   29.00
   3 -10  -1  909.71   85.99
   3 -10  -1  967.90   87.49
   3 -10  -1 1081.69   87.99
  -3  10   1 1171.18  145.59
  -3  10   1 1191.18  149.29
  -3  10   1  991.80   87.39
  -3  10   1  907.91   88.69
  -3  10   1  879.21  107.79
  -3  10   1  902.11   88.79
  -3  10   1  865.21  110.49
   2 -10  -1  292.77   29.90
   2 -10  -1  291.17   29.20
   2 -10  -1  272.57   26.90
   2 -10  -1  261.37   28.50
  -2  10   1  225.38   30.00
  -2  10   1  204.58   51.69
  -2  10   1  259.67   50.69
  -2  10   1  275.07   32.40
  -2  10   1  188.98   45.40
  -2  10   1  250.17   28.60
  -2  10   1  239.68   51.59
   1 -10  -1  766.22   69.69
   1 -10  -1  741.73   68.99
   1 -10  -1  771.42   69.99
   1 -10  -1  764.02   67.99
  -1  10   1  722.83   69.39
  -1  10   1  820.82   97.29
  -1  10   1  761.62   72.29
  -1  10   1  623.14   92.69
  -1  10   1  736.33   71.09
  -1  10   1  913.11  103.49
  -1  10   1  641.44   89.39
   0 -10  -1  595.74   61.89
   0 -10  -1  678.93   62.89
   0 -10  -1  692.83   60.99
   0 -10  -1  664.33   63.29
   0  10   1  524.55   85.79
   0  10   1  689.03   65.69
   0  10   1  632.14   62.89
   0  10   1  861.81   94.29
   0  10   1  702.33   64.79
   0  10   1  769.22   95.99
   0  10   1  614.54   85.69
  -1 -10  -1    9.60   12.40
  -1 -10  -1   -3.80   10.50
  -1 -10  -1   13.40   10.90
  -1 -10  -1   -1.50    7.80
   1  10   1    6.50   14.50
   1  10   1   -1.80   23.00
   1  10   1   15.40   28.10
   1  10   1    2.50    7.70
   1  10   1    5.40   11.90
   1  10   1   11.10   19.30
   1  10   1   11.30   23.40
   1  10   1    0.50   10.30
  -2 -10  -1  490.95   45.40
  -2 -10  -1  520.25   48.00
  -2 -10  -1  492.75   48.90
  -2 -10  -1  485.85   47.00
   2  10   1  417.36   69.19
   2  10   1  442.36   47.80
   2  10   1  499.55   49.60
   2  10   1  488.15   51.69
   2  10   1  469.25   86.79
   2  10   1  415.56   46.60
   2  10   1  603.94   81.39
  -3 -10  -1  687.43   67.69
  -3 -10  -1  707.63   66.29
  -3 -10  -1  776.62   68.79
  -3 -10  -1  768.52   69.89
   3  10   1  744.63   72.49
   3  10   1  624.54   68.79
   3  10   1  835.12   68.09
   3  10   1  764.22  112.49
   3  10   1  834.62  103.99
   3  10   1  697.63   76.19
   3  10   1  511.35   88.79
   3  10   1  737.03   98.49
  -4 -10  -1   -2.80    9.00
  -4 -10  -1   20.40   12.50
  -4 -10  -1    4.00   12.60
  -4 -10  -1    4.00   12.00
   4  10   1    3.60   14.90
   4  10   1    0.70   18.30
   4  10   1    2.70   12.50
   4  10   1    8.20   28.60
   4  10   1    8.60    9.60
   4  10   1    3.20   12.30
   4  10   1   -4.80   17.10
   4  10   1   40.50   33.50
   4  10   1    8.90   12.50
   4  10   1   14.30   19.40
  -5 -10  -1   74.59   16.20
  -5 -10  -1   66.29   17.60
  -5 -10  -1   28.10   16.10
   5  10   1   68.79   11.70
   5  10   1   57.49   21.20
   5  10   1   51.99   37.60
   5  10   1   83.79   22.70
   5  10   1   51.39   16.10
   5  10   1   96.09   40.00
   5  10   1   42.30   17.60
   5  10   1   61.09   40.00
   5  10   1   80.89   39.20
  -6 -10  -1  415.06   43.70
  -6 -10  -1  456.05   46.60
  -6 -10  -1  463.25   44.20
   6  10   1  291.87   49.99
   6  10   1  691.83  146.89
   6  10   1  420.96   79.89
   6  10   1  654.73  126.69
   6  10   1  379.66   38.00
   6  10   1  369.86   47.30
   6  10   1  448.16   51.39
   6  10   1  408.86   84.09
  -7 -10  -1  382.56   42.60
  -7 -10  -1  368.26   39.10
  -7 -10  -1  327.57   39.30
   7  10   1  339.97   30.30
   7  10   1  311.07   45.10
   7  10   1  297.37   43.40
   7  10   1  274.47   47.30
   7  10   1  277.67   70.59
   7  10   1  316.57   30.60
   7  10   1  359.36   70.09
  -8 -10  -1   17.20   15.90
  -8 -10  -1   24.00   19.00
  -8 -10  -1   60.29   16.30
   8  10   1   37.80   23.60
   8  10   1   27.70   23.50
   8  10   1  -11.60   35.70
   8  10   1  -33.90   32.90
   8  10   1   -3.40   24.30
  15 -11  -1  103.99   23.50
 -15  11   1   93.29   12.00
 -15  11   1   75.39   10.80
 -15  11   1   53.39   13.00
 -15  11   1   49.80   13.10
 -15  11   1  115.79   18.80
  14 -11  -1  415.36   43.70
 -14  11   1  318.07   35.70
 -14  11   1  383.46   37.90
 -14  11   1  370.16   36.70
 -14  11   1  414.26   40.40
  13 -11  -1  261.47   31.20
 -13  11   1  275.57   30.00
 -13  11   1  248.88   27.80
 -13  11   1  221.38   26.10
 -13  11   1  188.88   38.00
 -13  11   1  248.68   27.90
 -13  11   1  245.88   36.20
  12 -11  -1    3.70   11.20
 -12  11   1    7.90    8.50
 -12  11   1   30.00   12.40
 -12  11   1   19.60   10.00
 -12  11   1  -24.10   15.40
 -12  11   1    9.30   16.80
 -12  11   1   34.10   25.50
 -12  11   1   15.40   10.80
  11 -11  -1  235.98   28.70
  11 -11  -1  306.07   26.50
  11 -11  -1  219.38   30.90
 -11  11   1  219.78   27.70
 -11  11   1  244.38   27.70
 -11  11   1  188.08   41.60
 -11  11   1  294.97   28.70
 -11  11   1  195.68   38.30
 -11  11   1  231.18   39.70
 -11  11   1  207.08   40.10
 -11  11   1  264.87   42.10
  10 -11  -1 1208.78  116.69
  10 -11  -1 1445.46  118.89
  10 -11  -1 1361.56  116.29
 -10  11   1 1261.07  132.99
 -10  11   1 1163.08  133.99
 -10  11   1 1137.09  125.99
 -10  11   1 1070.59  129.49
 -10  11   1 1310.47  116.59
 -10  11   1 1489.75  118.29
 -10  11   1 1260.47  117.59
 -10  11   1 1521.55  117.19
 -10  11   1 1311.57  138.09
   9 -11  -1    8.60   11.00
   9 -11  -1   45.90   10.70
  -9  11   1   25.80   18.80
  -9  11   1   47.00   11.40
  -9  11   1   28.10   21.40
  -9  11   1   -4.90   14.30
  -9  11   1   21.60   11.70
  -9  11   1   -2.00   15.60
  -9  11   1    2.40   10.40
  -9  11   1   45.50   21.60
   8 -11  -1  945.51   74.59
   8 -11  -1  772.82   74.39
   8 -11  -1  749.23   73.69
   8 -11  -1  898.91   74.49
  -8  11   1  788.22   75.89
  -8  11   1  780.72   92.89
  -8  11   1  831.12   73.79
  -8  11   1  790.52   97.89
  -8  11   1  846.62   75.99
  -8  11   1  677.53   90.89
  -8  11   1  724.33   97.19
  -8  11   1  751.12   73.49
   7 -11  -1  911.31   75.19
   7 -11  -1  874.51   75.09
   7 -11  -1  779.12   74.19
   7 -11  -1  811.82   74.49
  -7  11   1  779.32   94.39
  -7  11   1  869.81   74.19
  -7  11   1  843.82   96.99
  -7  11   1  735.23   76.09
  -7  11   1  896.81  102.79
  -7  11   1  758.62   76.59
  -7  11   1  762.62   97.49
  -7  11   1  749.13   74.19
   6 -11  -1  560.84   50.09
   6 -11  -1  513.35   48.90
   6 -11  -1  510.65   48.80
   6 -11  -1  518.15   50.09
  -6  11   1  583.74   76.49
  -6  11   1  495.85   51.59
  -6  11   1  488.35   72.39
  -6  11   1  522.35   52.19
  -6  11   1  500.85   69.69
  -6  11   1  508.25   49.10
  -6  11   1  624.64   82.69
  -6  11   1  459.45   49.30
   5 -11  -1   11.90    8.40
   5 -11  -1    9.50    9.80
   5 -11  -1   -1.50    9.70
  -5  11   1    7.30   24.20
  -5  11   1   -3.30   19.80
  -5  11   1    0.20   16.70
  -5  11   1    5.80    9.40
  -5  11   1    1.40    9.30
  -5  11   1   11.30   18.40
  -5  11   1   21.40   26.10
  -5  11   1   18.90   12.10
   4 -11  -1  133.09   18.60
   4 -11  -1  117.69   18.10
   4 -11  -1   99.89   15.20
  -4  11   1  112.29   16.90
  -4  11   1  125.19   20.00
  -4  11   1  115.19   36.30
  -4  11   1   98.19   19.80
  -4  11   1   61.69   29.80
  -4  11   1  148.19   38.60
  -4  11   1  192.88   50.29
   3 -11  -1  378.46   38.20
   3 -11  -1  377.16   38.60
   3 -11  -1  348.57   36.30
  -3  11   1  370.86   68.19
  -3  11   1  392.76   41.80
  -3  11   1  346.97   62.09
  -3  11   1  351.46   38.00
  -3  11   1  358.66   40.30
  -3  11   1  389.16   59.59
  -3  11   1  446.36   73.89
   2 -11  -1   57.29   13.50
   2 -11  -1   67.79   11.80
   2 -11  -1   56.79   13.80
   2 -11  -1   63.49   14.20
  -2  11   1   56.09   13.60
  -2  11   1   65.29   32.60
  -2  11   1   51.49   23.80
  -2  11   1  144.99   67.29
  -2  11   1   43.60   15.40
  -2  11   1   65.99   17.30
  -2  11   1   57.09   25.10
   1 -11  -1  276.17   33.20
   1 -11  -1  323.27   32.30
   1 -11  -1  281.37   29.90
   1 -11  -1  248.08   31.60
  -1  11   1  311.07   35.50
  -1  11   1  288.27   59.99
  -1  11   1  256.07   56.09
  -1  11   1  265.07   57.69
  -1  11   1  244.78   58.69
  -1  11   1  380.46   38.00
  -1  11   1  261.97   32.00
   0 -11  -1 1815.12  154.08
   0 -11  -1 1843.62  154.68
   0 -11  -1 1756.82  152.28
   0 -11  -1 1616.74  153.08
   0  11   1 1360.66  177.18
   0  11   1 1842.22  155.98
   0  11   1 1645.54  154.08
   0  11   1 1777.32  156.68
  -1 -11  -1  416.16   42.50
  -1 -11  -1  448.86   44.10
  -1 -11  -1  417.16   42.30
  -1 -11  -1  419.76   40.00
   1  11   1  420.56   45.00
   1  11   1  426.46   46.20
   1  11   1  419.86   70.59
   1  11   1  570.74   92.69
   1  11   1  325.97   39.30
   1  11   1  450.75   48.00
  -2 -11  -1  474.45   45.10
  -2 -11  -1  424.66   43.20
  -2 -11  -1  441.36   42.90
  -2 -11  -1  409.86   40.40
   2  11   1  644.54  103.09
   2  11   1  416.96   45.40
   2  11   1  525.15   81.99
   2  11   1  320.97   41.10
   2  11   1  416.06   44.40
   2  11   1  469.55   49.60
   2  11   1  265.67   69.29
  -3 -11  -1  197.68   23.20
  -3 -11  -1  212.38   29.10
  -3 -11  -1  180.98   26.00
  -3 -11  -1  204.58   26.80
   3  11   1  221.78   25.40
   3  11   1  193.18   52.89
   3  11   1  187.28   31.00
   3  11   1  199.68   27.70
   3  11   1  130.19   49.60
   3  11   1  153.78   47.00
   3  11   1  147.69   28.60
   3  11   1  247.88   55.89
   3  11   1  148.39   25.10
   3  11   1  204.38   29.00
  -4 -11  -1  161.28   23.40
  -4 -11  -1  184.98   25.60
  -4 -11  -1  191.58   25.50
   4  11   1  159.78   66.39
   4  11   1  175.08   30.30
   4  11   1  172.08   24.80
   4  11   1  172.48   52.39
   4  11   1  128.49   52.19
   4  11   1  180.48   51.19
   4  11   1  112.09   26.60
   4  11   1  157.38   26.10
  -5 -11  -1   19.50   15.80
  -5 -11  -1    1.80   13.80
   5  11   1    2.20   18.10
   5  11   1  -11.00   19.50
   5  11   1  -37.80   57.69
   5  11   1   10.30   16.20
   5  11   1   26.10   29.00
   5  11   1  -55.49   34.30
   5  11   1   11.70    9.90
   5  11   1  -30.80   32.30
  -6 -11  -1  366.16   39.80
  -6 -11  -1  277.67   35.50
  -6 -11  -1  357.36   36.50
   6  11   1  332.77   73.89
   6  11   1  296.87   44.30
   6  11   1  270.77   29.20
   6  11   1  205.18   42.70
   6  11   1  266.17   38.90
   6  11   1  336.17   70.69
  -7 -11  -1  117.19   22.60
  -7 -11  -1  121.89   26.20
  -7 -11  -1  136.09   23.60
   7  11   1  152.68   71.59
   7  11   1  193.58   33.40
   7  11   1  153.28   14.70
   7  11   1  143.09   15.60
   7  11   1  105.99   27.30
   7  11   1  226.18   93.09
   7  11   1  101.59   32.20
 -14  12   1  121.79   29.00
 -14  12   1   94.89   14.90
 -14  12   1   65.49   12.50
 -14  12   1   84.09   14.90
 -14  12   1   87.19   16.80
  13 -12  -1   63.79    9.80
  13 -12  -1   81.99   11.00
 -13  12   1   80.49   15.20
 -13  12   1   48.70   12.70
 -13  12   1   88.49   16.00
 -13  12   1   84.29   27.40
 -13  12   1   62.09   23.50
 -13  12   1   77.59   14.20
  12 -12  -1  138.49   20.30
  12 -12  -1  142.29   19.30
 -12  12   1  138.99   32.60
 -12  12   1  196.68   25.00
 -12  12   1  114.69   19.30
 -12  12   1  163.98   37.20
 -12  12   1  168.38   22.80
 -12  12   1  166.68   21.50
 -12  12   1  153.98   39.10
  11 -12  -1   57.59   12.00
  11 -12  -1   39.30   14.80
 -11  12   1   71.69   27.10
 -11  12   1   10.40   23.40
 -11  12   1   41.60   12.90
 -11  12   1   34.00   12.80
 -11  12   1   62.09   15.60
 -11  12   1   54.89   13.40
  10 -12  -1  545.85   53.59
  10 -12  -1  614.64   53.49
  10 -12  -1  569.64   53.09
  10 -12  -1  537.05   55.09
 -10  12   1  598.84   56.19
 -10  12   1  590.04   53.69
 -10  12   1  447.16   74.49
 -10  12   1  546.15   72.89
 -10  12   1  572.14   77.79
 -10  12   1  501.95   54.89
 -10  12   1  451.05   64.59
 -10  12   1  503.95   71.19
 -10  12   1  656.23   54.09
   9 -12  -1  242.98   27.00
   9 -12  -1  196.38   27.20
   9 -12  -1  253.17   27.20
   9 -12  -1  222.08   26.90
  -9  12   1  161.38   41.90
  -9  12   1  248.28   27.40
  -9  12   1  161.08   34.40
  -9  12   1  213.88   29.10
  -9  12   1  223.28   26.90
  -9  12   1  209.38   44.70
  -9  12   1  328.47   49.50
  -9  12   1  262.77   30.60
  -9  12   1  185.58   46.10
   8 -12  -1  226.18   27.40
   8 -12  -1  254.57   28.30
   8 -12  -1  314.17   29.60
  -8  12   1  250.37   31.20
  -8  12   1  157.58   43.10
  -8  12   1  284.57   32.30
  -8  12   1  169.68   35.20
  -8  12   1  163.48   40.70
  -8  12   1  260.07   28.10
  -8  12   1  241.48   28.40
   7 -12  -1  709.23   64.49
   7 -12  -1  650.73   64.29
   7 -12  -1  703.73   66.29
   7 -12  -1  686.03   65.19
  -7  12   1  697.33   67.49
  -7  12   1  699.63   92.89
  -7  12   1  700.53   68.59
  -7  12   1  713.43   64.59
  -7  12   1  722.03   92.59
  -7  12   1  578.94   84.29
  -7  12   1  675.73   64.89
  -7  12   1  766.42   98.39
   6 -12  -1  330.27   35.90
   6 -12  -1  352.16   36.50
   6 -12  -1  380.26   37.90
   6 -12  -1  405.76   38.30
  -6  12   1  363.46   63.39
  -6  12   1  471.15   76.39
  -6  12   1  471.05   70.49
  -6  12   1  321.07   62.69
  -6  12   1  387.56   37.50
  -6  12   1  312.37   40.10
  -6  12   1  367.26   36.60
  -6  12   1  265.27   39.60
   5 -12  -1   37.00   13.10
   5 -12  -1   39.80   12.70
  -5  12   1   33.00   12.20
  -5  12   1   45.90   30.90
  -5  12   1   45.30   29.00
  -5  12   1   36.60   14.80
  -5  12   1   11.00   22.90
  -5  12   1   43.40   17.30
  -5  12   1   10.30   23.50
  -5  12   1   46.60   12.70
   4 -12  -1  662.23   63.59
   4 -12  -1  715.33   65.39
   4 -12  -1  744.23   65.99
  -4  12   1  657.73   67.59
  -4  12   1  699.23   98.29
  -4  12   1  840.82  107.09
  -4  12   1  600.64   88.89
  -4  12   1  543.65   89.79
  -4  12   1  726.53   68.89
  -4  12   1  681.93   65.39
   3 -12  -1  174.78   26.10
   3 -12  -1  197.08   25.20
   3 -12  -1  163.18   22.80
  -3  12   1  220.38   56.59
  -3  12   1  169.48   27.70
  -3  12   1  214.48   28.90
  -3  12   1  182.58   24.80
  -3  12   1  225.28   68.89
  -3  12   1  268.97   73.19
  -3  12   1  163.58   44.30
   2 -12  -1  277.87   29.50
   2 -12  -1  291.27   33.90
   2 -12  -1  290.47   33.10
  -2  12   1  188.68   50.59
  -2  12   1  261.27   34.90
  -2  12   1  241.48   31.50
  -2  12   1  198.58   54.49
  -2  12   1  392.86   71.69
  -2  12   1  366.86   73.19
  -2  12   1  331.27   37.80
   1 -12  -1   24.90   12.80
   1 -12  -1   13.70    9.90
   1 -12  -1   14.50   14.00
  -1  12   1   25.90   14.70
  -1  12   1   26.70   37.60
  -1  12   1   19.00   17.30
  -1  12   1   46.10   36.00
  -1  12   1   -9.90   20.00
  -1  12   1   31.70   34.20
   0 -12  -1  716.63   71.39
   0 -12  -1  845.12   73.19
   0 -12  -1  760.72   72.19
   0  12   1  735.83   72.59
   0  12   1  673.53  107.49
   0  12   1  771.02   76.49
   0  12   1  947.41  117.89
   0  12   1  622.74  109.39
  -1 -12  -1  513.65   52.39
  -1 -12  -1  588.74   52.89
  -1 -12  -1  565.14   54.29
  -1 -12  -1  613.84   50.59
   1  12   1  442.46   79.99
   1  12   1  507.25   58.19
   1  12   1  421.26   48.80
   1  12   1  538.45   54.19
   1  12   1  662.03   96.09
   1  12   1  404.46   86.29
   1  12   1  559.74   55.79
  -2 -12  -1    7.40   11.90
  -2 -12  -1   -6.90   14.80
  -2 -12  -1    2.50   10.20
  -2 -12  -1    6.40   14.20
   2  12   1   27.10   35.40
   2  12   1   -2.30   19.80
   2  12   1    0.50   13.90
   2  12   1    5.30   19.40
   2  12   1  -21.20   18.00
   2  12   1    2.70   13.90
   2  12   1    8.90   36.90
   2  12   1    8.10   10.30
  -3 -12  -1  131.89   21.40
  -3 -12  -1   86.89   19.20
  -3 -12  -1  108.79   18.50
   3  12   1   62.79   33.00
   3  12   1   80.89   18.00
   3  12   1   56.99   35.30
   3  12   1  133.09   27.40
   3  12   1  108.79   18.80
   3  12   1   98.99   51.59
   3  12   1   80.99   21.50
   3  12   1   58.99   41.40
  -4 -12  -1  319.17   37.60
  -4 -12  -1  280.77   34.40
  -4 -12  -1  272.87   35.00
   4  12   1  263.47   34.40
   4  12   1  215.78   61.59
   4  12   1  343.87   85.09
   4  12   1  285.67   32.30
   4  12   1  289.47   41.00
   4  12   1  215.18   38.50
   4  12   1  257.87   66.59
   4  12   1  417.46   77.79
  -5 -12  -1   26.30   25.10
  -5 -12  -1   46.90   17.00
  -5 -12  -1   46.90   18.50
   5  12   1   50.19   52.09
   5  12   1   40.40   55.39
   5  12   1   34.90   21.70
   5  12   1   54.19   14.90
   5  12   1   39.00   25.50
   5  12   1   58.99   19.80
  -6 -12  -1  173.48   27.30
  -6 -12  -1  111.09   23.10
   6  12   1  197.98   56.49
   6  12   1   96.19   53.49
   6  12   1  131.89   28.20
   6  12   1  128.09   31.20
   6  12   1  182.88   34.70
   6  12   1  129.09   18.90
  13 -13  -1  264.37   26.50
 -13  13   1  293.67   31.50
 -13  13   1  282.87   32.60
 -13  13   1  225.48   30.30
 -13  13   1  261.37   30.50
 -13  13   1  198.58   40.50
  12 -13  -1  285.67   35.40
  12 -13  -1  268.27   29.50
 -12  13   1  234.28   32.30
 -12  13   1  294.77   34.60
 -12  13   1  304.27   32.20
 -12  13   1  123.89   62.49
 -12  13   1  321.47   33.00
 -12  13   1  253.77   46.60
  11 -13  -1   22.00   11.90
  11 -13  -1   14.80   10.20
  11 -13  -1    5.70   12.60
  11 -13  -1   -4.10   10.10
 -11  13   1   17.20   12.50
 -11  13   1   18.00   24.20
 -11  13   1   -3.90   11.40
 -11  13   1   24.10   20.50
 -11  13   1    2.90   11.80
  10 -13  -1   39.10   13.90
  10 -13  -1   55.49   13.20
  10 -13  -1   53.09   13.80
  10 -13  -1   58.59   13.70
 -10  13   1   47.40   21.00
 -10  13   1   41.50   13.40
 -10  13   1   53.89   25.70
 -10  13   1   64.69   14.80
 -10  13   1   28.60   26.00
 -10  13   1   55.29   16.00
 -10  13   1   35.50   22.20
   9 -13  -1  218.28   27.20
   9 -13  -1  222.78   28.10
   9 -13  -1  242.08   28.70
   9 -13  -1  246.18   28.10
  -9  13   1  216.88   32.40
  -9  13   1  195.08   31.10
  -9  13   1  241.08   69.79
  -9  13   1  253.37   66.89
  -9  13   1  171.28   36.50
  -9  13   1  253.57   28.70
  -9  13   1  223.58   28.00
   8 -13  -1   13.60   11.70
   8 -13  -1   12.30   10.80
  -8  13   1   49.70   31.50
  -8  13   1   11.10   18.80
  -8  13   1    2.80   15.90
  -8  13   1    9.80   19.10
  -8  13   1    5.20   12.00
  -8  13   1   -8.40   13.90
  -8  13   1   34.70   30.50
  -8  13   1   15.60   12.40
  -8  13   1   76.49   36.10
   7 -13  -1  420.06   43.10
   7 -13  -1  398.46   41.00
   7 -13  -1  398.16   42.40
   7 -13  -1  357.86   40.60
  -7  13   1  461.45   46.50
  -7  13   1  404.46   41.50
  -7  13   1  472.25   83.49
  -7  13   1  375.96   42.40
  -7  13   1  437.26   46.30
  -7  13   1  474.15   77.19
   6 -13  -1  403.16   42.90
   6 -13  -1  371.96   41.20
   6 -13  -1  444.56   43.40
   6 -13  -1  411.36   40.90
  -6  13   1  361.76   65.89
  -6  13   1  374.16   42.80
  -6  13   1  434.36   47.30
  -6  13   1  389.96   46.60
  -6  13   1  527.95   82.99
  -6  13   1  413.66   42.00
  -6  13   1  423.56   71.69
  -6  13   1  598.64   93.29
   5 -13  -1   80.89   14.50
   5 -13  -1   81.29   16.20
   5 -13  -1   91.19   17.30
  -5  13   1  107.49   42.70
  -5  13   1   89.39   16.80
  -5  13   1   44.10   32.90
  -5  13   1   68.99   19.70
  -5  13   1   67.89   41.60
  -5  13   1   33.90   20.80
  -5  13   1   69.79   40.00
   4 -13  -1  221.08   29.70
   4 -13  -1  281.37   32.00
   4 -13  -1  290.87   33.80
  -4  13   1  620.84  124.29
  -4  13   1  341.17   91.09
  -4  13   1  193.28   46.30
  -4  13   1  320.17   37.10
  -4  13   1  240.08   56.09
  -4  13   1  290.77   38.50
   3 -13  -1  427.26   44.70
   3 -13  -1  453.55   46.10
   3 -13  -1  445.06   42.90
  -3  13   1  405.96   88.39
  -3  13   1  406.46   49.90
  -3  13   1  672.53   90.19
  -3  13   1  393.26   44.70
  -3  13   1  407.36   48.30
  -3  13   1  539.85   90.89
  -3  13   1  347.67   72.19
   2 -13  -1  182.88   21.70
   2 -13  -1  148.99   21.30
   2 -13  -1  129.49   22.10
  -2  13   1  148.69   27.20
  -2  13   1  112.89   52.59
  -2  13   1  136.99   21.70
  -2  13   1   99.79   49.80
  -2  13   1  190.08   68.09
  -2  13   1  140.79   26.90
  -2  13   1   69.49   37.30
   1 -13  -1   16.60   10.40
   1 -13  -1  -10.00   13.30
   1 -13  -1   -3.30   12.10
   1 -13  -1   -9.70   14.20
  -1  13   1  -15.10   30.40
  -1  13   1  -48.70   30.90
  -1  13   1  -36.60   26.60
  -1  13   1  -38.90   56.69
  -1  13   1    2.90   14.80
  -1  13   1   14.20   13.10
  -1  13   1    1.30   18.20
   0 -13  -1  349.87   37.30
   0 -13  -1  283.47   36.00
   0 -13  -1  342.37   38.40
   0 -13  -1  330.07   33.40
   0  13   1  216.38   62.19
   0  13   1  383.36   73.19
   0  13   1  320.77   42.70
   0  13   1  335.87   73.89
   0  13   1  330.97   40.50
   0  13   1  177.48   56.09
  -1 -13  -1  228.58   30.40
  -1 -13  -1  187.78   25.60
   1  13   1  146.39   48.30
   1  13   1  215.78   58.99
   1  13   1  105.99   45.90
   1  13   1  210.38   33.70
   1  13   1  190.78   59.79
  -2 -13  -1   19.50   14.30
  -2 -13  -1   32.70   16.40
   2  13   1   45.80   39.40
   2  13   1   22.60   10.80
   2  13   1   16.60   22.80
   2  13   1  -16.10   27.80
   2  13   1   45.90   17.20
   2  13   1    7.70   27.90
   2  13   1  -14.00   38.40
   2  13   1   -4.80   31.80
  -3 -13  -1   65.99   18.50
  -3 -13  -1   91.19   20.70
   3  13   1   59.19   20.60
   3  13   1   78.79   18.30
   3  13   1   68.79   40.60
   3  13   1   52.19   16.20
   3  13   1  222.28   73.49
   3  13   1  129.59   62.89
   3  13   1   44.40   46.00
  -4 -13  -1  481.95   53.69
  -4 -13  -1  533.05   49.99
   4  13   1  252.47   83.69
   4  13   1  472.35   61.49
   4  13   1  469.75   91.69
   4  13   1  405.76   49.40
   4  13   1  494.65   47.90
   4  13   1  327.97   91.39
   4  13   1  711.73  111.79
  -5 -13  -1  211.58   27.60
  -5 -13  -1  230.08   31.30
   5  13   1  222.28   38.20
   5  13   1  119.49   29.40
   5  13   1  147.19   28.60
   5  13   1  208.78   80.79
   5  13   1  186.18   24.90
   5  13   1  178.18   87.99
 -13  14   1  159.58   40.60
 -13  14   1  105.29   40.70
  12 -14  -1  294.07   35.90
  12 -14  -1  315.37   38.60
  12 -14  -1  358.26   35.10
 -12  14   1  289.37   55.29
 -12  14   1  290.87   37.90
 -12  14   1  270.47   68.39
 -12  14   1  339.27   36.40
 -12  14   1  396.56   38.20
 -12  14   1  336.57   40.20
 -12  14   1  243.38   63.79
  11 -14  -1   42.50   13.50
  11 -14  -1   33.20   13.50
  11 -14  -1   31.40   14.70
 -11  14   1   40.90   13.60
 -11  14   1   21.20   25.30
 -11  14   1   54.89   32.40
 -11  14   1   28.10   14.90
 -11  14   1   39.50   28.50
 -11  14   1   16.20   15.30
 -11  14   1   57.09   19.40
  10 -14  -1   18.80   12.90
  10 -14  -1   13.60   13.60
  10 -14  -1   58.49   15.90
 -10  14   1   25.50   24.40
 -10  14   1   23.00   13.60
 -10  14   1   11.20   26.80
 -10  14   1    9.90   28.00
 -10  14   1   32.80   13.90
 -10  14   1   40.00   18.60
   9 -14  -1  401.56   53.19
   9 -14  -1  520.85   49.40
   9 -14  -1  417.46   44.10
  -9  14   1  446.96   44.90
  -9  14   1  352.06   54.49
  -9  14   1  420.76   66.99
  -9  14   1  385.06   48.20
  -9  14   1  493.55   50.19
  -9  14   1  392.36   70.19
   8 -14  -1  227.88   28.20
   8 -14  -1  198.68   26.10
   8 -14  -1  195.58   27.90
  -8  14   1  214.58   36.70
  -8  14   1  212.08   29.30
  -8  14   1  141.39   40.10
  -8  14   1  202.78   25.60
  -8  14   1  196.98   30.30
  -8  14   1  168.68   29.80
   7 -14  -1   -2.80    9.60
   7 -14  -1    9.30   17.10
   7 -14  -1   -4.10   13.00
  -7  14   1    2.30   16.50
  -7  14   1  -15.70   22.60
  -7  14   1   11.10   12.30
  -7  14   1  -30.90   18.50
  -7  14   1  -24.50   33.50
  -7  14   1   22.20   19.60
  -7  14   1  -27.10   33.20
   6 -14  -1  340.77   36.00
   6 -14  -1  279.87   32.30
  -6  14   1  343.17   40.20
  -6  14   1  341.47   72.59
  -6  14   1  170.98   49.50
  -6  14   1  346.57   41.90
  -6  14   1  388.46   79.39
  -6  14   1  263.57   64.49
  -6  14   1  289.77   35.10
   5 -14  -1  377.76   37.90
   5 -14  -1  385.86   41.40
  -5  14   1  267.87   73.29
  -5  14   1  258.77   62.99
  -5  14   1  364.26   45.00
  -5  14   1  398.66   40.80
  -5  14   1  437.76   79.49
  -5  14   1  295.27   70.09
  -5  14   1  377.66   46.30
   4 -14  -1   17.40   15.20
   4 -14  -1   25.40   12.20
  -4  14   1   44.70   21.70
  -4  14   1   14.30   18.40
  -4  14   1   64.69   50.79
  -4  14   1   74.19   48.90
  -4  14   1   28.80   26.00
  -4  14   1   43.80   15.40
  -4  14   1   33.80   32.40
   3 -14  -1  222.68   30.70
   3 -14  -1  162.48   24.10
  -3  14   1  245.98   35.10
  -3  14   1  196.98   55.79
  -3  14   1  137.99   51.59
  -3  14   1  182.18   57.79
  -3  14   1  397.36  113.39
  -3  14   1  245.48   34.60
   2 -14  -1  253.47   34.50
   2 -14  -1  230.88   29.70
  -2  14   1  352.76   74.39
  -2  14   1  269.77   37.70
  -2  14   1  278.17   41.50
  -2  14   1  253.37   64.89
  -2  14   1  300.97   77.49
  -2  14   1  316.87   71.99
   1 -14  -1   10.30   19.00
  -1  14   1   -4.40   29.10
  -1  14   1   19.30   39.70
  -1  14   1  -37.20   20.90
  -1  14   1   -2.60   62.89
  -1  14   1   -1.30   19.80
   0 -14  -1  124.89   20.80
   0 -14  -1  157.08   23.50
   0  14   1  117.19   58.39
   0  14   1   75.89   18.50
   0  14   1  131.59   65.59
   0  14   1  121.09   48.90
   0  14   1  156.18   30.10
   0  14   1   56.99   41.20
  -1 -14  -1  112.89   22.30
  -1 -14  -1  123.79   20.30
   1  14   1   59.79   17.80
   1  14   1   69.19   46.70
   1  14   1  133.99   30.50
   1  14   1   75.49   43.50
   1  14   1   64.99   51.69
   1  14   1   83.79   63.79
  -2 -14  -1    0.20   15.30
  -2 -14  -1   26.10   17.30
   2  14   1   12.60   25.20
   2  14   1    1.40   17.50
   2  14   1   74.29   54.09
   2  14   1    4.90   22.10
   2  14   1   68.99   53.39
   2  14   1   13.70   45.00
  -3 -14  -1   32.20   17.70
  -3 -14  -1   21.30   18.30
   3  14   1  -21.10   53.39
   3  14   1   10.90   27.20
   3  14   1   16.80   17.60
   3  14   1   12.10   22.70
   3  14   1   12.50   53.99
   3  14   1   33.10   17.60
   3  14   1   38.50   50.79
  11 -15  -1  181.88   23.40
  11 -15  -1  179.98   26.20
  11 -15  -1  158.68   24.40
 -11  15   1   85.49   46.30
 -11  15   1  168.38   27.00
 -11  15   1  156.98   36.30
 -11  15   1  101.29   41.40
 -11  15   1  169.58   28.60
 -11  15   1  157.28   23.20
  10 -15  -1    5.10   12.40
  10 -15  -1   48.20   13.60
  10 -15  -1    7.60   22.00
 -10  15   1    9.70   19.30
 -10  15   1   25.20   23.70
 -10  15   1    1.60   14.40
 -10  15   1   10.70   17.50
 -10  15   1    9.40   31.60
 -10  15   1   26.60   13.80
 -10  15   1   17.30   28.00
   9 -15  -1  355.96   38.80
   9 -15  -1  380.46   39.00
   9 -15  -1  389.06   41.30
  -9  15   1  223.58   58.69
  -9  15   1  260.17   48.70
  -9  15   1  449.36   47.70
  -9  15   1  342.17   44.50
  -9  15   1  362.16   40.10
  -9  15   1  419.06   40.80
   8 -15  -1  180.08   24.60
   8 -15  -1  159.18   23.50
   8 -15  -1  148.79   21.30
  -8  15   1  122.59   41.30
  -8  15   1   64.89   40.60
  -8  15   1  145.59   29.00
  -8  15   1  178.58   26.30
  -8  15   1  135.69   32.20
  -8  15   1  188.98   29.80
   7 -15  -1   24.90   12.60
   7 -15  -1    4.80   14.40
   7 -15  -1   21.20   11.50
  -7  15   1   26.20   18.80
  -7  15   1  -28.60   30.40
  -7  15   1   11.30   21.00
  -7  15   1   30.50   20.00
   6 -15  -1  101.69   16.90
   6 -15  -1  120.59   18.70
   6 -15  -1  135.29   22.20
  -6  15   1  152.58   26.70
  -6  15   1   58.49   52.09
  -6  15   1    7.00   43.20
  -6  15   1  118.59   27.80
   5 -15  -1  739.93   75.09
   5 -15  -1  833.32   77.99
  -5  15   1 1070.19  130.19
  -5  15   1  811.12   81.49
  -5  15   1  571.04  107.69
  -5  15   1 1004.30  140.89
  -5  15   1  683.53  117.29
  -5  15   1  871.51   83.29
   4 -15  -1  108.89   20.70
  -4  15   1  101.29   27.50
  -4  15   1   71.19   35.60
  -4  15   1   33.00   60.19
  -4  15   1  170.98   62.79
  -4  15   1  102.09   24.20
  -4  15   1   15.90   35.00
   3 -15  -1   30.60   16.80
  -3  15   1   24.30   27.90
  -3  15   1   48.00   25.30
  -3  15   1   84.49   56.49
  -3  15   1  116.19   65.69
  -3  15   1   10.80   38.50
   2 -15  -1  242.18   35.50
  -2  15   1  415.36  106.59
  -2  15   1  307.27  105.39
  -2  15   1  262.07   71.19
  -2  15   1  234.08   39.50
  -2  15   1  315.77   74.09
   1 -15  -1  409.96   43.00
  -1  15   1  399.56   51.49
  -1  15   1  524.15  104.59
  -1  15   1  385.86   86.39
  -1  15   1  515.85   96.39
  -1  15   1  402.96   84.69
  -1  15   1  251.67   36.30
   0 -15  -1    2.20   16.30
   0  15   1  -11.70   39.90
   0  15   1  -10.60   24.20
   0  15   1    3.50   12.40
   0  15   1  -53.09   49.40
   0  15   1  -33.50   41.60
   0  15   1  -64.39   43.90
  -1 -15  -1  247.88   35.80
   1  15   1  113.89   66.29
   1  15   1  226.38   32.20
   1  15   1  381.46   84.49
   1  15   1  255.37   79.29
   1  15   1  287.57   42.20
   1  15   1  221.38   79.29
   1  15   1  180.58   29.20
   9 -16  -1   60.59   15.90
   9 -16  -1  114.89   20.90
  -9  16   1   39.80   21.70
  -9  16   1  111.29   26.80
  -9  16   1   40.60   24.70
   8 -16  -1  151.58   25.40
   8 -16  -1  153.78   22.30
  -8  16   1   78.79   27.00
  -8  16   1  106.79   27.10
  -8  16   1  142.09   30.40
   7 -16  -1   10.50   10.90
   7 -16  -1   19.80   16.90
  -7  16   1   35.10   21.60
  -7  16   1   31.10   31.60
  -7  16   1  -35.50   27.90
  -7  16   1   13.10   22.90
  -7  16   1   23.70   19.90
   6 -16  -1  149.19   23.90
   6 -16  -1   77.29   16.20
  -6  16   1   50.09   44.30
  -6  16   1  167.88   29.60
  -6  16   1  145.29   30.90
   5 -16  -1  303.37   41.60
  -5  16   1  402.16   51.19
   4 -16  -1    1.50   22.30
  -4  16   1   67.89   79.39
  -4  16   1    4.00   24.90
  -4  16   1    7.50   38.40
   3 -16  -1   11.80   16.70
  -3  16   1   33.30   26.60
  -3  16   1   22.80   61.89
  -3  16   1  -56.59   44.50
   2 -16  -1   85.79   22.30
  -2  16   1   51.99   29.80
  -2  16   1   77.59   49.80
  -2  16   1  226.08   67.79
  -2  16   1  122.99   75.89
  -2  16   1   97.29   71.79
  -5  17  -2   12.60   26.20
   5 -17   2    3.00   17.70
  -6  17  -2  240.38   42.00
   6 -17   2  268.87   35.70
   0  16  -2  226.38   83.89
   0  16  -2  179.58   75.19
   0  16  -2  153.28   67.29
   0  16  -2  419.26   99.59
   0  16  -2  310.27   46.50
   0 -16   2  344.47   42.80
  -1  16  -2  131.39   67.59
  -1  16  -2  100.19   68.39
  -1  16  -2   61.79   51.49
  -1  16  -2   54.59   89.59
  -1  16  -2  138.99   33.40
   1 -16   2  152.38   26.90
  -2  16  -2   91.19   50.09
  -2  16  -2  103.09   56.09
  -2  16  -2  -51.09   55.89
  -2  16  -2   50.99   58.69
  -3  16  -2  177.38   32.80
  -3  16  -2   51.09   45.00
  -3  16  -2  195.78   95.19
  -3  16  -2  125.49   82.19
  -3  16  -2   60.09   46.40
   3 -16   2  136.29   26.30
  -4  16  -2  200.78   63.69
  -4  16  -2  267.17   63.69
  -4  16  -2  353.56   49.70
  -4  16  -2  354.76   48.90
   4 -16   2  371.16   42.50
   4 -16   2  396.26   39.20
  -5  16  -2   22.20   24.60
  -5  16  -2   14.80   34.50
  -5  16  -2   16.80   11.40
  -5  16  -2   36.60   36.70
  -5  16  -2   48.90   20.80
   5 -16   2   31.90   18.10
   5 -16   2   35.30   13.10
  -6  16  -2  -28.70   33.80
  -6  16  -2   21.20   16.80
  -6  16  -2   19.60   23.30
  -6  16  -2   18.00   39.70
   6 -16   2   30.10   17.30
   6 -16   2   25.60   12.50
   6 -16   2   54.59   13.30
  -7  16  -2  206.58   31.10
  -7  16  -2   86.39   48.80
  -7  16  -2  135.19   53.79
  -7  16  -2  207.08   33.50
  -7  16  -2  152.98   30.20
   7 -16   2  249.88   29.90
   7 -16   2  192.48   26.80
   7 -16   2  189.28   25.10
  -8  16  -2  312.87   41.40
  -8  16  -2  250.87   69.79
  -8  16  -2  227.78   38.40
  -8  16  -2  310.27   43.80
  -8  16  -2  178.38   60.69
   8 -16   2  231.38   31.10
   8 -16   2  357.46   37.60
   8 -16   2  296.77   34.00
  -9  16  -2   63.09   23.00
  -9  16  -2   96.99   59.79
  -9  16  -2   33.00   22.20
  -9  16  -2   29.80   19.40
   9 -16   2   17.50   14.50
   9 -16   2   59.59   14.30
   9 -16   2   57.89   17.90
 -10  16  -2  284.07   47.30
 -10  16  -2  363.56   43.50
 -10  16  -2  265.87   39.70
  10 -16   2  268.27   33.30
   2  15  -2  139.89   32.60
   2  15  -2    6.00   57.69
   2  15  -2  205.78   98.39
   2  15  -2   77.09   15.10
   2  15  -2  138.99   66.79
   2  15  -2  -85.79   50.79
  -2 -15   2  147.79   25.60
   1  15  -2    8.70   41.30
   1  15  -2   79.69   63.89
   1  15  -2   20.60   57.99
   1  15  -2   27.20    8.70
   1  15  -2   23.20   27.30
   1  15  -2   -9.80   50.69
  -1 -15   2   28.70   20.10
   0  15  -2  469.85   99.69
   0  15  -2  329.87   83.29
   0  15  -2  350.66   86.09
   0  15  -2  362.06   85.69
   0  15  -2  347.77   53.39
   0 -15   2  406.66   46.50
  -1  15  -2  632.64  110.39
  -1  15  -2  292.67   78.99
  -1  15  -2  532.55   97.59
  -1  15  -2  382.96   99.59
  -1  15  -2  451.55   57.89
   1 -15   2  482.45   62.29
  -2  15  -2   39.90   22.40
  -2  15  -2    3.00   29.50
  -2  15  -2   46.80   25.40
  -2  15  -2   18.80   51.29
  -2  15  -2   -0.10   33.50
  -2  15  -2   15.90   49.70
   2 -15   2   22.20   11.50
   2 -15   2   19.30   17.90
  -3  15  -2  608.64  110.69
  -3  15  -2  623.44  103.29
  -3  15  -2  512.35   56.99
  -3  15  -2  424.86   87.99
  -3  15  -2  530.45   61.39
   3 -15   2  499.65   50.39
   3 -15   2  529.55   55.59
  -4  15  -2  384.36   78.19
  -4  15  -2  342.57   79.19
  -4  15  -2  389.76   49.40
  -4  15  -2  448.36   90.29
   4 -15   2  358.26   44.10
   4 -15   2  375.66   40.80
  -5  15  -2   82.69   21.20
  -5  15  -2  -32.60   34.30
  -5  15  -2   83.79   49.70
  -5  15  -2    0.80   34.20
  -5  15  -2   64.79   24.10
  -5  15  -2  146.79   56.29
  -5  15  -2   51.89   14.60
   5 -15   2   57.69   13.60
   5 -15   2   80.19   19.10
  -6  15  -2   33.00   18.40
  -6  15  -2   36.70   33.70
  -6  15  -2   47.60   17.20
  -6  15  -2   24.20   31.80
  -6  15  -2   79.89   24.00
   6 -15   2   49.50   17.10
   6 -15   2   42.30   13.70
   6 -15   2   53.59   12.90
  -7  15  -2  212.78   38.00
  -7  15  -2  342.27   42.20
  -7  15  -2  224.18   54.39
  -7  15  -2  311.47   40.00
   7 -15   2  267.87   32.00
   7 -15   2  349.47   36.30
   7 -15   2  328.17   34.40
  -8  15  -2  366.56   74.69
  -8  15  -2  338.97   68.49
  -8  15  -2  355.06   49.99
  -8  15  -2  424.26   49.10
  -8  15  -2  408.56   47.00
   8 -15   2  378.56   42.20
   8 -15   2  402.86   39.90
   8 -15   2  400.06   43.30
  -9  15  -2  -18.30   15.00
  -9  15  -2   -0.50   20.00
  -9  15  -2  -22.50   25.20
  -9  15  -2   -1.40   18.20
  -9  15  -2    3.10   28.10
   9 -15   2   -1.60   12.40
   9 -15   2   12.00   10.50
   9 -15   2    0.30   13.80
 -10  15  -2   97.29   42.10
 -10  15  -2  171.18   35.00
 -10  15  -2  153.68   27.30
 -10  15  -2  235.58   31.10
 -10  15  -2  115.89   38.70
 -10  15  -2  211.78   25.30
  10 -15   2  178.38   26.10
  10 -15   2  152.88   21.50
  10 -15   2  182.38   26.30
 -11  15  -2  300.27   65.89
 -11  15  -2  197.58   46.10
 -11  15  -2  278.37   34.50
 -11  15  -2  236.68   54.09
   4  14  -2  -13.20   50.39
   4  14  -2   -2.60   14.30
   4  14  -2    7.80   26.60
   4  14  -2  -51.69   43.40
   4  14  -2   34.00   47.40
   4  14  -2    0.10   14.10
   4  14  -2    8.50   16.70
  -4 -14   2   -5.40   18.70
   3  14  -2   -9.30   48.80
   3  14  -2   50.19   15.60
   3  14  -2   61.79   84.49
   3  14  -2   70.79   29.40
   3  14  -2   15.80   42.40
  -3 -14   2   69.29   21.60
   2  14  -2  204.08   36.10
   2  14  -2  247.78   65.49
   2  14  -2  310.87   72.79
   2  14  -2  136.29   24.60
   2  14  -2  120.59   66.19
   2  14  -2  223.58   85.89
  -2 -14   2  210.78   29.70
   1  14  -2  177.18   33.60
   1  14  -2  132.69   18.60
   1  14  -2  175.38   58.99
   1  14  -2   80.59   48.00
   1  14  -2  210.08   63.69
   1  14  -2  108.69   51.19
  -1 -14   2  182.98   27.50
   0  14  -2   57.49   37.80
   0  14  -2   56.39    9.90
   0  14  -2   68.59   41.30
   0  14  -2   80.49   26.00
   0  14  -2   55.29   79.59
   0  14  -2   58.29   45.40
   0 -14   2  100.09   20.90
   0 -14   2   46.40   13.20
  -1  14  -2  514.35   94.59
  -1  14  -2  592.64   62.49
  -1  14  -2  870.61  118.19
  -1  14  -2  453.55   95.19
  -1  14  -2  638.74   66.99
  -1  14  -2  792.42  111.29
   1 -14   2  614.84   56.89
   1 -14   2  551.44   61.49
  -2  14  -2   41.40   44.10
  -2  14  -2  129.69   56.69
  -2  14  -2   -5.40   33.60
  -2  14  -2   76.79   30.80
  -2  14  -2   66.19   46.70
  -2  14  -2   66.79   22.90
   2 -14   2   78.89   16.10
   2 -14   2   84.99   19.10
  -3  14  -2   42.10   27.00
  -3  14  -2   19.70   17.10
  -3  14  -2   48.10   42.10
  -3  14  -2   36.80   32.40
  -3  14  -2   29.90   14.60
  -3  14  -2   34.20   10.10
  -3  14  -2   25.60   37.40
  -3  14  -2   47.80   31.90
   3 -14   2   51.99   12.10
   3 -14   2   47.80   16.00
  -4  14  -2  172.28   24.30
  -4  14  -2  183.88   26.00
  -4  14  -2  250.07   51.49
  -4  14  -2  146.19   51.99
  -4  14  -2  225.18   53.09
  -4  14  -2  221.18   31.70
   4 -14   2  232.78   30.20
   4 -14   2  196.48   24.10
  -5  14  -2  381.56   77.69
  -5  14  -2  395.06   84.09
  -5  14  -2  329.97   40.70
  -5  14  -2  464.35   45.30
  -5  14  -2  486.25   72.79
  -5  14  -2  354.56   41.10
  -5  14  -2  312.87   69.49
   5 -14   2  338.17   37.90
   5 -14   2  414.06   43.60
   5 -14   2  417.16   42.50
  -6  14  -2   37.00   30.40
  -6  14  -2  -34.10   21.40
  -6  14  -2   16.90   15.50
  -6  14  -2   -1.10   23.00
  -6  14  -2    9.00   35.00
  -6  14  -2   23.80   36.00
  -6  14  -2  -13.00   14.60
  -6  14  -2   19.00   13.10
   6 -14   2   12.70   14.10
   6 -14   2   -1.70   10.60
   6 -14   2    1.40   11.90
  -7  14  -2  428.36   53.29
  -7  14  -2  490.05   49.30
  -7  14  -2  553.64   95.39
  -7  14  -2  498.55   52.09
  -7  14  -2  514.05   84.29
  -7  14  -2  568.94   58.19
  -7  14  -2  341.37   69.99
   7 -14   2  508.75   48.70
   7 -14   2  502.15   48.70
   7 -14   2  418.46   46.10
   7 -14   2  500.95   49.99
  -8  14  -2  106.59   43.00
  -8  14  -2  207.88   35.90
  -8  14  -2  186.18   28.20
  -8  14  -2  226.78   31.40
  -8  14  -2  183.08   25.30
   8 -14   2  219.68   25.70
   8 -14   2  173.08   24.00
   8 -14   2  189.48   27.20
   8 -14   2  205.48   27.90
  -9  14  -2   64.59   17.70
  -9  14  -2   75.19   20.30
  -9  14  -2   55.39   13.90
  -9  14  -2   41.30   27.90
  -9  14  -2   49.80   23.30
  -9  14  -2   47.50   15.30
  -9  14  -2   55.19   33.30
   9 -14   2   83.29   15.10
   9 -14   2   64.59   15.80
   9 -14   2   33.80   14.70
   9 -14   2   72.69   13.10
 -10  14  -2   40.70   30.10
 -10  14  -2   36.00   17.80
 -10  14  -2   45.20   12.80
 -10  14  -2   58.59   26.20
 -10  14  -2   36.40   15.50
 -10  14  -2   -2.50   23.10
 -10  14  -2   26.20   14.00
  10 -14   2   31.10   11.20
  10 -14   2   34.70   12.70
  10 -14   2   36.00   15.10
  10 -14   2   29.00   13.30
 -11  14  -2  433.96   40.80
 -11  14  -2  361.56   59.69
 -11  14  -2  318.57   42.70
 -11  14  -2  351.56   56.99
 -11  14  -2  437.86   45.30
 -11  14  -2  385.86   66.09
 -11  14  -2  413.36   42.90
  11 -14   2  372.36   39.90
  11 -14   2  425.76   40.00
 -12  14  -2  176.98   40.80
 -12  14  -2  251.97   27.10
 -12  14  -2  226.28   29.90
 -12  14  -2  226.18   29.90
 -12  14  -2  177.88   40.80
 -12  14  -2  176.18   27.60
 -12  14  -2  179.38   44.60
  12 -14   2  227.58   33.00
  12 -14   2  199.68   30.10
   6  13  -2  260.27   26.50
   6  13  -2  252.97   42.40
   6  13  -2  158.78   74.69
   6  13  -2  219.28   37.10
   6  13  -2  178.18   74.19
  -6 -13   2  255.27   34.90
  -6 -13   2  271.17   40.00
   5  13  -2  579.74   97.89
   5  13  -2  545.65  103.59
   5  13  -2  353.86   47.90
   5  13  -2  438.06   43.60
   5  13  -2  330.27  136.99
   5  13  -2  431.46   44.80
   5  13  -2  494.95   75.09
  -5 -13   2  401.06   46.70
  -5 -13   2  435.66   51.19
   4  13  -2   13.30   13.20
   4  13  -2   43.50   39.10
   4  13  -2   -2.90   43.60
   4  13  -2    5.10   15.00
   4  13  -2    0.30   26.50
   4  13  -2  -31.50   40.80
  -4 -13   2    1.20   14.20
  -4 -13   2    8.40   18.20
   3  13  -2  -55.49   38.10
   3  13  -2   13.80   13.20
   3  13  -2    3.40   40.10
   3  13  -2  -15.50   36.00
   3  13  -2   55.29   25.30
   3  13  -2   21.90   34.10
  -3 -13   2   25.70   17.20
  -3 -13   2   30.70   16.00
   2  13  -2  565.04   88.69
   2  13  -2  367.46   49.20
   2  13  -2  320.57   40.40
   2  13  -2  563.44   96.59
   2  13  -2  321.67   72.29
   2  13  -2  243.98   70.29
  -2 -13   2  376.06   40.10
  -2 -13   2  454.45   61.89
  -2 -13   2  369.56   37.20
   1  13  -2  335.27   41.20
   1  13  -2  184.98   55.09
   1  13  -2  371.56   69.49
   1  13  -2  247.18   66.79
   1  13  -2  230.58   29.40
   1  13  -2  308.37   37.00
  -1 -13   2  308.87   30.40
  -1 -13   2  318.37   37.10
  -1 -13   2  296.67   33.30
   0  13  -2    4.20    7.00
   0  13  -2    2.40   12.70
   0  13  -2   -1.00   18.00
   0  13  -2   -2.70   14.00
   0  13  -2  -29.30   28.70
   0  13  -2   16.20   42.50
   0  13  -2    4.70   37.40
   0  13  -2   15.60   34.80
   0 -13   2   11.10   15.80
   0 -13   2  -10.30   10.30
   0 -13   2    9.10   12.00
  -1  13  -2  558.14   52.09
  -1  13  -2  321.87   70.69
  -1  13  -2  318.47   76.29
  -1  13  -2  493.75   49.10
  -1  13  -2  533.65   55.59
   1 -13   2  477.85   50.59
   1 -13   2  465.95   48.10
   1 -13   2  509.65   46.20
  -2  13  -2  492.25   55.79
  -2  13  -2  552.64   53.29
  -2  13  -2  507.65   78.39
  -2  13  -2  418.76   80.19
  -2  13  -2  471.45   49.99
   2 -13   2  481.25   51.39
   2 -13   2  511.35   49.40
   2 -13   2  507.55   47.70
  -3  13  -2  211.48   75.79
  -3  13  -2  239.68   59.59
  -3  13  -2  142.39   44.20
  -3  13  -2  137.09   20.50
  -3  13  -2  183.98   28.40
  -3  13  -2  169.48   50.39
  -3  13  -2  165.98   25.70
   3 -13   2  215.48   21.50
   3 -13   2  170.18   24.60
   3 -13   2  139.19   22.40
  -4  13  -2  143.89   46.90
  -4  13  -2  178.68   25.10
  -4  13  -2  174.48   50.09
  -4  13  -2  276.47   58.19
  -4  13  -2  174.88   28.20
  -4  13  -2  111.99   36.60
  -4  13  -2  150.78   23.50
  -4  13  -2  187.18   26.10
   4 -13   2  211.98   21.50
   4 -13   2  176.38   26.30
   4 -13   2  159.28   23.10
  -5  13  -2  935.61  114.49
  -5  13  -2  724.23   96.79
  -5  13  -2  760.72   71.39
  -5  13  -2  778.32   73.69
  -5  13  -2  578.74   98.49
  -5  13  -2  637.64   72.09
  -5  13  -2  876.31   75.89
   5 -13   2  762.92   69.49
   5 -13   2  767.02   72.49
   5 -13   2  824.92   71.09
  -6  13  -2   49.00   40.90
  -6  13  -2   71.39   15.60
  -6  13  -2   46.60   28.20
  -6  13  -2   82.99   19.60
  -6  13  -2  108.19   46.10
  -6  13  -2   25.20   29.50
  -6  13  -2   79.89   20.10
  -6  13  -2   79.99   18.30
   6 -13   2   92.59   17.50
   6 -13   2   94.99   15.70
   6 -13   2   82.69   15.00
  -7  13  -2   97.89   17.60
  -7  13  -2   29.50   26.20
  -7  13  -2  101.09   20.60
  -7  13  -2  115.49   24.20
  -7  13  -2  159.88   45.00
  -7  13  -2   65.49   31.20
  -7  13  -2  119.79   21.80
  -7  13  -2  124.59   45.10
   7 -13   2  102.19   17.10
   7 -13   2   85.99   16.60
   7 -13   2  106.59   18.40
   7 -13   2  153.38   18.00
  -8  13  -2  308.67   55.99
  -8  13  -2  282.07   41.10
  -8  13  -2  305.57   36.10
  -8  13  -2  281.57   59.69
  -8  13  -2  270.27   32.50
  -8  13  -2  128.79   56.19
  -8  13  -2  249.08   29.80
  -8  13  -2  307.07   35.00
   8 -13   2  287.07   32.60
   8 -13   2  270.47   29.60
   8 -13   2  270.67   32.10
   8 -13   2  302.07   31.70
  -9  13  -2  190.58   50.99
  -9  13  -2  165.78   53.49
  -9  13  -2  215.58   24.90
  -9  13  -2  241.38   30.40
  -9  13  -2  179.18   34.90
  -9  13  -2  195.68   27.60
  -9  13  -2  165.98   45.00
  -9  13  -2  210.78   29.40
  -9  13  -2  175.78   43.10
   9 -13   2  153.58   30.90
   9 -13   2  215.98   24.60
   9 -13   2  227.58   28.70
   9 -13   2  251.77   27.10
 -10  13  -2   42.30   24.50
 -10  13  -2   50.09   24.50
 -10  13  -2   28.60   13.30
 -10  13  -2   35.50   11.50
 -10  13  -2   28.10   13.40
 -10  13  -2   43.70   15.10
 -10  13  -2   18.10   24.20
  10 -13   2   33.60   11.50
  10 -13   2   34.40   11.90
  10 -13   2   37.70   15.00
 -11  13  -2  296.87   36.50
 -11  13  -2  259.47   73.49
 -11  13  -2  380.16   35.40
 -11  13  -2  372.46   38.60
 -11  13  -2  237.58   57.49
 -11  13  -2  334.97   51.99
 -11  13  -2  341.57   37.30
  11 -13   2  331.77   33.70
  11 -13   2  334.67   40.20
  11 -13   2  337.07   35.20
 -12  13  -2  147.59   21.10
 -12  13  -2  132.79   19.50
 -12  13  -2  169.48   19.80
 -12  13  -2  120.09   27.80
 -12  13  -2  118.99   35.70
 -12  13  -2  109.69   28.20
 -12  13  -2  148.49   20.80
  12 -13   2  145.99   16.90
  12 -13   2  154.98   25.80
  12 -13   2  129.29   16.90
 -13  13  -2   20.70   11.00
 -13  13  -2   30.90   12.20
 -13  13  -2   18.70   14.30
 -13  13  -2   13.60    9.20
  13 -13   2   -5.20   15.50
   7  12  -2   49.20   51.09
   7  12  -2   70.79   28.80
   7  12  -2   79.99   25.40
   7  12  -2   -6.50   46.50
  -7 -12   2  114.69   24.70
  -7 -12   2   71.69   19.50
   6  12  -2  100.09   29.70
   6  12  -2   20.20   48.70
   6  12  -2   91.29   24.30
   6  12  -2   79.59   13.20
   6  12  -2  119.19   15.60
   6  12  -2   77.89   52.09
  -6 -12   2   78.69   19.90
  -6 -12   2  107.79   19.80
  -6 -12   2   88.39   24.00
   5  12  -2  225.18   26.20
   5  12  -2  179.28   32.20
   5  12  -2  218.88   36.80
   5  12  -2  224.88   28.20
   5  12  -2  277.07   71.49
   5  12  -2  284.27   72.19
   5  12  -2  349.47   80.79
   5  12  -2  142.89   59.09
  -5 -12   2  244.08   35.60
  -5 -12   2  208.98   29.70
  -5 -12   2  216.78   30.60
   4  12  -2  224.48   32.20
   4  12  -2  226.48   65.19
   4  12  -2  256.27   38.00
   4  12  -2  284.27   83.39
   4  12  -2  224.68   68.09
   4  12  -2  297.97   65.39
  -4 -12   2  213.88   30.40
  -4 -12   2  258.47   35.30
  -4 -12   2  266.47   32.80
   3  12  -2   34.00   37.60
   3  12  -2   18.30   16.80
   3  12  -2   24.60   17.10
   3  12  -2   10.50   13.10
   3  12  -2   50.49   39.10
   3  12  -2   53.39   52.69
   3  12  -2    4.00   30.60
   3  12  -2   14.50   20.50
  -3 -12   2   -2.40   16.40
  -3 -12   2    6.60   12.60
  -3 -12   2    2.50    9.60
   2  12  -2  777.92   76.39
   2  12  -2  571.84  105.39
   2  12  -2  789.82   71.79
   2  12  -2  836.82   73.29
   2  12  -2  689.63  104.59
   2  12  -2  610.04   69.39
   2  12  -2  989.00  113.19
  -2 -12   2  813.82   73.19
  -2 -12   2  727.13   70.59
  -2 -12   2  733.03   68.59
   1  12  -2  535.65   98.79
   1  12  -2  509.75   50.09
   1  12  -2  498.25   55.59
   1  12  -2  542.75   55.29
   1  12  -2  481.05   97.19
   1  12  -2  464.15   47.40
  -1 -12   2  510.35   46.90
  -1 -12   2  491.05   51.79
  -1 -12   2  463.05   49.40
   0  12  -2    5.00    7.00
   0  12  -2  -14.10   47.90
   0  12  -2   -2.20   17.70
   0  12  -2   25.30   27.50
   0  12  -2    5.80   31.20
   0  12  -2    6.40   13.10
   0  12  -2   14.30   25.10
   0 -12   2    9.60   12.60
   0 -12   2    4.70   11.00
   0 -12   2   11.70    8.80
  -1  12  -2  165.18   48.00
  -1  12  -2  104.29   39.40
  -1  12  -2  144.19   15.90
  -1  12  -2  200.18   44.70
  -1  12  -2  229.58   59.79
  -1  12  -2  177.48   27.10
  -1  12  -2  184.48   24.10
  -1  12  -2  127.79   15.00
  -1  12  -2  137.69   20.80
   1 -12   2  194.68   25.90
   1 -12   2  165.28   20.60
   1 -12   2  134.09   18.60
  -2  12  -2 1223.28  116.49
  -2  12  -2 1323.07  118.49
  -2  12  -2 1768.32  189.08
  -2  12  -2 1206.88  142.19
  -2  12  -2 1321.27  119.99
   2 -12   2 1253.17  116.19
   2 -12   2 1304.67  117.69
   2 -12   2 1266.27  114.79
  -3  12  -2  306.27   60.89
  -3  12  -2  195.98   53.89
  -3  12  -2  293.07   58.49
  -3  12  -2  451.25   75.99
  -3  12  -2  275.37   33.10
  -3  12  -2  221.88   29.10
  -3  12  -2  234.08   30.60
   3 -12   2  314.57   33.10
   3 -12   2  287.47   30.40
   3 -12   2  338.77   29.20
  -4  12  -2  264.77   30.80
  -4  12  -2  229.88   53.59
  -4  12  -2  271.77   32.60
  -4  12  -2  287.27   63.89
  -4  12  -2  229.88   52.29
  -4  12  -2  424.76   67.89
  -4  12  -2  206.68   29.50
   4 -12   2  251.57   29.30
   4 -12   2  329.27   32.60
  -5  12  -2  396.16   48.30
  -5  12  -2  557.74   79.29
  -5  12  -2  485.85   48.90
  -5  12  -2  562.14   82.69
  -5  12  -2  384.86   70.29
  -5  12  -2  500.55   46.50
  -5  12  -2  424.86   48.20
  -5  12  -2  370.16   64.99
   5 -12   2  493.45   47.10
   5 -12   2  472.95   44.40
   5 -12   2  529.25   46.30
  -6  12  -2  580.94   81.89
  -6  12  -2  544.25   75.29
  -6  12  -2  409.26   68.19
  -6  12  -2  410.86   42.70
  -6  12  -2  453.05   45.30
  -6  12  -2  354.46   61.19
  -6  12  -2  394.26   44.70
  -6  12  -2  369.26   46.80
   6 -12   2  461.45   42.40
   6 -12   2  402.36   42.30
   6 -12   2  467.35   43.50
   6 -12   2  413.16   41.00
  -7  12  -2   30.30   10.50
  -7  12  -2   18.50   22.60
  -7  12  -2   35.60   17.30
  -7  12  -2   12.50   20.70
  -7  12  -2   25.10   31.00
  -7  12  -2   41.30   12.50
  -7  12  -2   39.40   27.50
  -7  12  -2   56.69   14.70
   7 -12   2   27.30   11.50
   7 -12   2   50.49   11.60
  -8  12  -2  732.53   64.29
  -8  12  -2  543.65  123.09
  -8  12  -2  599.64   86.99
  -8  12  -2  708.53   67.59
  -8  12  -2  736.03   67.59
  -8  12  -2  739.03   66.29
  -8  12  -2  597.74   84.19
  -8  12  -2  681.13  118.19
   8 -12   2  797.12   65.39
   8 -12   2  632.64   66.49
   8 -12   2  645.74   63.99
   8 -12   2  750.22   65.89
  -9  12  -2  518.15   67.19
  -9  12  -2  464.35   77.39
  -9  12  -2  629.74   60.99
  -9  12  -2  586.84   82.49
  -9  12  -2  730.83   61.59
  -9  12  -2  673.83   60.19
  -9  12  -2  600.74   78.19
  -9  12  -2  588.14   77.89
  -9  12  -2  661.53   58.19
   9 -12   2  663.63   59.19
   9 -12   2  605.14   61.09
   9 -12   2  704.83   58.69
   9 -12   2  579.04   57.99
 -10  12  -2   44.30   23.00
 -10  12  -2    9.80   17.90
 -10  12  -2    2.30   19.30
 -10  12  -2    7.00   20.20
 -10  12  -2   -2.80   18.60
 -10  12  -2   13.80   10.70
 -10  12  -2   11.20    9.30
  10 -12   2    2.60    8.70
  10 -12   2    4.70   12.60
  10 -12   2    6.70    8.20
 -11  12  -2  -13.30   30.50
 -11  12  -2   49.40   12.60
 -11  12  -2   67.39   27.40
 -11  12  -2   68.29   14.50
 -11  12  -2   84.09   13.20
 -11  12  -2   64.89   32.70
 -11  12  -2   77.09   15.00
  11 -12   2   71.39   10.80
  11 -12   2   57.09   17.20
 -12  12  -2   27.00   18.30
 -12  12  -2   36.60   11.70
 -12  12  -2   52.69   28.40
 -12  12  -2   53.39   14.30
 -12  12  -2   62.59   12.60
 -12  12  -2   41.30   11.70
 -12  12  -2    2.60   18.00
  12 -12   2   52.29   17.70
  12 -12   2   29.30    5.60
 -13  12  -2   60.29   11.20
 -13  12  -2   46.40   14.60
 -13  12  -2   66.49   13.80
 -13  12  -2   72.79   12.10
  13 -12   2   63.79   20.00
 -14  12  -2    0.00    6.30
 -14  12  -2   35.30   12.60
 -14  12  -2    3.80   12.40
 -14  12  -2    6.40    5.80
   8  11  -2  204.78   63.79
   8  11  -2  212.78   66.29
   8  11  -2  323.27   44.90
   8  11  -2  391.56   48.40
  -8 -11   2  311.07   38.00
  -8 -11   2  347.07   39.00
  -8 -11   2  365.76   45.20
   7  11  -2  175.58   53.59
   7  11  -2  224.78   34.60
   7  11  -2  164.68   56.09
   7  11  -2  153.98   30.30
   7  11  -2  124.39   16.70
  -7 -11   2  171.18   24.10
  -7 -11   2  193.48   24.90
  -7 -11   2  204.78   30.00
   6  11  -2   22.10   34.10
   6  11  -2   21.70   39.40
   6  11  -2   -1.60   21.50
   6  11  -2    3.40    7.70
   6  11  -2   44.60   42.50
   6  11  -2    2.40    8.90
   6  11  -2   21.10   17.70
   6  11  -2   37.80   35.70
  -6 -11   2   -1.70   13.80
  -6 -11   2  -12.10   16.70
  -6 -11   2   33.10   23.50
   5  11  -2  100.29   17.00
   5  11  -2  141.39   49.50
   5  11  -2   85.29   44.90
   5  11  -2   30.40   37.70
   5  11  -2  137.99   24.10
   5  11  -2  175.38   48.00
   5  11  -2  133.79   27.10
   5  11  -2  107.09   15.30
  -5 -11   2  101.49   22.90
  -5 -11   2   98.29   18.60
   4  11  -2  923.11  140.29
   4  11  -2  861.71   82.39
   4  11  -2 1040.20  116.89
   4  11  -2  839.52   78.79
   4  11  -2  695.23  109.09
   4  11  -2  895.01   78.39
   4  11  -2  699.13   78.29
  -4 -11   2  782.42   76.89
  -4 -11   2  834.42   79.79
  -4 -11   2  844.42   77.29
  -4 -11   2  806.02   74.79
   3  11  -2   83.59   23.50
   3  11  -2  121.69   44.00
   3  11  -2   87.69   46.90
   3  11  -2   78.09   16.70
   3  11  -2   83.19   17.90
   3  11  -2   57.39   16.50
  -3 -11   2  110.69   17.10
  -3 -11   2   74.49   13.80
  -3 -11   2   86.99   19.50
  -3 -11   2   74.49   15.90
   2  11  -2  563.14   53.59
   2  11  -2  453.65   83.99
   2  11  -2  606.04   58.89
   2  11  -2  449.66   50.99
   2  11  -2  500.25   52.69
   2  11  -2  478.95   80.79
   2  11  -2  608.74   55.29
  -2 -11   2  581.74   50.79
  -2 -11   2  591.64   55.69
  -2 -11   2  560.84   52.99
  -2 -11   2  582.54   53.29
   1  11  -2  423.26   82.09
   1  11  -2  490.65   84.59
   1  11  -2  666.53   60.59
   1  11  -2  523.05   56.99
   1  11  -2  665.33   63.19
   1  11  -2  606.04   58.69
  -1 -11   2  678.83   56.39
  -1 -11   2  657.03   60.59
  -1 -11   2  600.24   58.39
  -1 -11   2  659.13   58.49
   0  11  -2   59.29   32.30
   0  11  -2  100.59   15.80
   0  11  -2  122.49   18.60
   0  11  -2  115.49   37.50
   0  11  -2  155.38   24.40
   0  11  -2  136.49   20.10
   0 -11   2  149.19   21.50
   0 -11   2  139.89   16.70
   0 -11   2  135.39   19.90
  -1  11  -2   23.10    7.00
  -1  11  -2   20.30   11.50
  -1  11  -2   42.70   36.30
  -1  11  -2   31.50   22.70
  -1  11  -2   23.50   15.20
  -1  11  -2   29.50   11.80
   1 -11   2   28.50    8.60
   1 -11   2   21.00   10.40
   1 -11   2   28.60   12.80
  -2  11  -2  469.25   45.80
  -2  11  -2  450.95   67.59
  -2  11  -2  392.76   69.09
  -2  11  -2  446.66   44.20
  -2  11  -2  531.85   48.40
  -2  11  -2  407.16   40.10
   2 -11   2  459.55   43.80
   2 -11   2  443.86   41.90
   2 -11   2  449.76   45.60
  -3  11  -2  217.18   30.10
  -3  11  -2  226.38   48.40
  -3  11  -2  301.47   60.49
  -3  11  -2  236.18   49.80
  -3  11  -2  244.08   27.20
  -3  11  -2  238.68   53.49
  -3  11  -2  232.78   28.40
   3 -11   2  223.78   27.70
   3 -11   2  233.38   26.00
   3 -11   2  211.58   24.30
  -4  11  -2  377.46   38.90
  -4  11  -2  404.36   37.40
  -4  11  -2  375.26   63.29
  -4  11  -2  358.26   39.80
  -4  11  -2  312.87   37.70
  -4  11  -2  311.77   55.49
  -4  11  -2  306.97   32.30
  -4  11  -2  522.25   68.99
  -4  11  -2  511.15   73.99
   4 -11   2  454.45   38.60
   4 -11   2  345.47   34.90
   4 -11   2  406.56   37.00
  -5  11  -2 1047.70  102.29
  -5  11  -2  731.33   96.49
  -5  11  -2  786.42   74.69
  -5  11  -2  656.13   74.59
  -5  11  -2  869.71   94.39
  -5  11  -2  851.11   74.59
  -5  11  -2  683.83   69.99
  -5  11  -2  841.32   72.89
   5 -11   2  758.12   72.69
   5 -11   2  873.81   72.69
   5 -11   2  838.92   73.39
  -6  11  -2  802.92   72.39
  -6  11  -2  976.80   99.69
  -6  11  -2  850.61   75.49
  -6  11  -2  803.22   75.49
  -6  11  -2  771.42   92.49
  -6  11  -2  733.43   94.99
  -6  11  -2  701.93   72.09
  -6  11  -2  743.43   73.29
  -6  11  -2  993.20  105.09
   6 -11   2  789.62   73.89
   6 -11   2  939.11   73.79
   6 -11   2  626.34   75.59
   6 -11   2  865.21   74.29
  -7  11  -2  274.87   38.90
[truncated: 15,300,714 more chars]
